# Supplementary material for: HIV Reactivation in Latently Infected Cells with Virological Synapse-Like Cell Contact
Source: Viruses. 2020 Apr 8;12(4):417. doi: 10.3390/v12040417 (PMC7232209; doi:10.3390/v12040417)
Supplement: Supplementary file 1 [file viruses-12-00417-s001.zip]

Archive with 1 entries (1 files):
- viruses-760786-supplementary.xlsx
