# Supplementary material for: HIV Reactivation in Latently Infected Cells with Virological Synapse-Like Cell Contact
Source: Viruses. 2020 Apr 8;12(4):417. doi: 10.3390/v12040417 (PMC7232209; doi:10.3390/v12040417)
Supplement: Supplementary file 1 [file viruses-12-00417-s001.zip › viruses-760786-supplementary.xlsx]

## Sheet: Proteins Detected_IT113
Table S1. Raw data of iTRAQ analysis
								相対定量 (Test sample name vs Ctrl)
								stim Jurkat vs Ctrl
Unused	Total	% Cov	% Cov (95)	Accession #	Name	Species	Peptides(95%)	114:113	PVal 114:113	EF 114:113
0.09	0.47	15.5	0	RRRRRtr|A0A087X0H9|A0A087X0H9_HUMAN	REVERSED RNA-binding protein 26 OS=Homo sapiens GN=RBM26 PE=1 SV=1	HUMAN	0	16.7505
0.77	1.85	13	0.6	tr|B4DZJ7|B4DZJ7_HUMAN	Transcription elongation factor SPT5 OS=Homo sapiens PE=2 SV=1	HUMAN	1	8.1119
0.07	0.26	20.3	0	RRRRRtr|B3KW54|B3KW54_HUMAN	REVERSED cDNA FLJ42166 fis, clone THYMU2019210, highly similar to HLA class I histocompatibility antigen, B-40 alpha chain OS=Homo sapiens PE=2 SV=1	HUMAN	0	8.1112
0.1	0.96	13.6	0	tr|A8K8W2|A8K8W2_HUMAN	cDNA FLJ77188, highly similar to Homo sapiens potassium channel tetramerisation domain containing 16 (KCTD16), mRNA OS=Homo sapiens PE=2 SV=1	HUMAN	0	6.4064
0.07	0.82	28	0	RRRRRtr|B4DHQ3|B4DHQ3_HUMAN	REVERSED Phosphoserine aminotransferase OS=Homo sapiens PE=2 SV=1	HUMAN	0	5.787
0.9	0.9	48	28	RRRRRtr|O14847|O14847_HUMAN	REVERSED Zinc finger protein (Fragment) OS=Homo sapiens PE=2 SV=1	HUMAN	1	5.787
0.12	0.74	10.3	0	sp|Q96AQ6|PBIP1_HUMAN	Pre-B-cell leukemia transcription factor-interacting protein 1 OS=Homo sapiens GN=PBXIP1 PE=1 SV=1	HUMAN	0	5.2835
0.1	7.04	15.3	0.5	RRRRRsp|Q6ZMW3|EMAL6_HUMAN	REVERSED Echinoderm microtubule-associated protein-like 6 OS=Homo sapiens GN=EML6 PE=2 SV=2	HUMAN	2	5.1024
0.62	4.36	16.2	0.5	sp|O75334|LIPA2_HUMAN	Liprin-alpha-2 OS=Homo sapiens GN=PPFIA2 PE=1 SV=2	HUMAN	1	4.2983
0.06	0.07	18.1	0	RRRRRtr|B7Z2M1|B7Z2M1_HUMAN	REVERSED cDNA FLJ60090, highly similar to Cadherin-11 OS=Homo sapiens PE=2 SV=1	HUMAN	0	4.2173
0.05	0.19	12.2	0	sp|O95873|CF047_HUMAN	Uncharacterized protein C6orf47 OS=Homo sapiens GN=C6orf47 PE=1 SV=2	HUMAN	0	4.0827
0.07	0.32	13	0	sp|Q12982-2|BNIP2_HUMAN	Isoform 2 of BCL2/adenovirus E1B 19 kDa protein-interacting protein 2 OS=Homo sapiens GN=BNIP2	HUMAN	0	4.0827
0.09	1.03	11.5	0	tr|A0A087WWA5|A0A087WWA5_HUMAN	Tenascin-X OS=Homo sapiens GN=TNXB PE=1 SV=1	HUMAN	0	4.0827
0.28	0.82	16.8	0	RRRRRsp|Q8N1G2|CMTR1_HUMAN	REVERSED Cap-specific mRNA (nucleoside-2'-O-)-methyltransferase 1 OS=Homo sapiens GN=CMTR1 PE=1 SV=1	HUMAN	0	4.0827
0.11	0.3	14.9	0	tr|Q05BV5|Q05BV5_HUMAN	OGFR protein OS=Homo sapiens GN=OGFR PE=2 SV=1	HUMAN	0	4.0648
0.14	4.9	13.2	0	tr|B0I1R7|B0I1R7_HUMAN	DNAH5 variant protein (Fragment) OS=Homo sapiens PE=2 SV=1	HUMAN	0	3.8657
0.42	0.5	14.5	0	RRRRRtr|Q8ND87|Q8ND87_HUMAN	REVERSED Putative uncharacterized protein DKFZp434K0835 OS=Homo sapiens GN=DKFZp434K0835 PE=2 SV=1	HUMAN	0	3.8499
0.05	1.62	22.4	0	tr|Q6FGM6|Q6FGM6_HUMAN	PPID protein OS=Homo sapiens GN=PPID PE=2 SV=1	HUMAN	0	3.7179
0.34	1.65	11.8	0	RRRRRsp|O15294|OGT1_HUMAN	REVERSED UDP-N-acetylglucosamine--peptide N-acetylglucosaminyltransferase 110 kDa subunit OS=Homo sapiens GN=OGT PE=1 SV=3	HUMAN	0	3.7179
0.91	6.48	19.3	0.4	sp|Q9Y2I6|NINL_HUMAN	Ninein-like protein OS=Homo sapiens GN=NINL PE=1 SV=2	HUMAN	1	3.7179
0.07	4.35	12.5	0.3	tr|B7XCW9|B7XCW9_HUMAN	ATP-binding cassette transporter A1 OS=Homo sapiens GN=ABCA1 PE=2 SV=1	HUMAN	1	3.5101
1.49	5.07	17.2	0.5	RRRRRsp|Q9NXG0|CNTLN_HUMAN	REVERSED Centlein OS=Homo sapiens GN=CNTLN PE=1 SV=5	HUMAN	1	3.4751
0.18	1.02	21.9	0	sp|P10144|GRAB_HUMAN	Granzyme B OS=Homo sapiens GN=GZMB PE=1 SV=2	HUMAN	0	3.4283	0.358	EF > 2
0.09	0.63	5.9	0	RRRRRsp|E9PAV3|NACAM_HUMAN	REVERSED Nascent polypeptide-associated complex subunit alpha, muscle-specific form OS=Homo sapiens GN=NACA PE=1 SV=1	HUMAN	0	3.4182
1.95	6.42	17.3	1.4	sp|Q9HAU5|RENT2_HUMAN	Regulator of nonsense transcripts 2 OS=Homo sapiens GN=UPF2 PE=1 SV=1	HUMAN	2	3.3134
0.76	1.12	9.1	2.4	tr|B4DWA0|B4DWA0_HUMAN	cDNA FLJ54188, moderately similar to High mobility group protein HMG-I/HMG-Y OS=Homo sapiens PE=2 SV=1	HUMAN	1	3.3091
0.22	3.82	10.9	0.3	RRRRRtr|Q5R210|Q5R210_HUMAN	REVERSED Carbamoylphosphate synthetase I OS=Homo sapiens GN=CPS1 PE=2 SV=1	HUMAN	1	3.3025
0.07	3.35	16.6	0	tr|H0Y2S9|H0Y2S9_HUMAN	Myosin phosphatase Rho-interacting protein (Fragment) OS=Homo sapiens GN=MPRIP PE=1 SV=3	HUMAN	0	3.2828
0.12	0.95	18.8	0	tr|D3DSM8|D3DSM8_HUMAN	Formiminotransferase cyclodeaminase, isoform CRA_a OS=Homo sapiens GN=FTCD PE=4 SV=1	HUMAN	0	3.2359
0.63	5.39	14.9	0.3	sp|Q7RTP6|MICA3_HUMAN	Protein-methionine sulfoxide oxidase MICAL3 OS=Homo sapiens GN=MICAL3 PE=1 SV=2	HUMAN	1	3.2359
0.92	1.86	18.3	0.6	RRRRRsp|Q92771|DDX12_HUMAN	REVERSED Putative ATP-dependent RNA helicase DDX12 OS=Homo sapiens GN=DDX12P PE=5 SV=3	HUMAN	1	3.2359
1.71	4.17	22.3	4	sp|Q9NUD5|ZCHC3_HUMAN	Zinc finger CCHC domain-containing protein 3 OS=Homo sapiens GN=ZCCHC3 PE=1 SV=1	HUMAN	2	3.2163	0.4319	EF > 2
0.06	0.53	7.8	0	RRRRRsp|Q8N264|RHG24_HUMAN	REVERSED Rho GTPase-activating protein 24 OS=Homo sapiens GN=ARHGAP24 PE=1 SV=2	HUMAN	0	3.1775
2.15	6.26	23.1	8.9	sp|P09012|SNRPA_HUMAN	U1 small nuclear ribonucleoprotein A OS=Homo sapiens GN=SNRPA PE=1 SV=3	HUMAN	3	3.1774
0.12	2.95	14.4	0	RRRRRsp|Q9P2L0|WDR35_HUMAN	REVERSED WD repeat-containing protein 35 OS=Homo sapiens GN=WDR35 PE=1 SV=3	HUMAN	0	3.1031
2	2.18	12	2.8	tr|C9JYA1|C9JYA1_HUMAN	Nucleoporin-like protein 2 (Fragment) OS=Homo sapiens GN=NUPL2 PE=1 SV=1	HUMAN	1	3.0534
4.21	4.86	13.5	4.2	sp|Q9HB58-5|SP110_HUMAN	Isoform 5 of Sp110 nuclear body protein OS=Homo sapiens GN=SP110	HUMAN	2	3.035	0.0565	EF > 2
0.06	1.74	12.6	0	RRRRRtr|A0A024RD09|A0A024RD09_HUMAN	REVERSED Peroxisomal biogenesis factor 6, isoform CRA_a OS=Homo sapiens GN=PEX6 PE=4 SV=1	HUMAN	0	2.9932
0.06	2.52	13.1	0.6	RRRRRtr|X5DRB1|X5DRB1_HUMAN	REVERSED Xeroderma pigmentosum, complementation group C isoform A (Fragment) OS=Homo sapiens GN=XPC PE=2 SV=1	HUMAN	1	2.9746	0.3243	EF > 2
0.05	1.53	12.2	0	RRRRRtr|A6NIW2|A6NIW2_HUMAN	REVERSED Dedicator of cytokinesis protein 11 OS=Homo sapiens GN=DOCK11 PE=1 SV=2	HUMAN	0	2.9724
0.86	1.9	36.5	5.1	tr|Q8N7R6|Q8N7R6_HUMAN	cDNA FLJ40434 fis, clone TESTI2039353, moderately similar to MITOCHONDRIAL PHOSPHATE CARRIER PROTEIN OS=Homo sapiens PE=2 SV=1	HUMAN	2	2.9414
0.05	1.37	14.4	0	RRRRRtr|Q4LE43|Q4LE43_HUMAN	REVERSED Phosphoinositide phospholipase C (Fragment) OS=Homo sapiens GN=PLCG1 variant protein PE=2 SV=1	HUMAN	0	2.9391
0.26	3.13	10.9	0	RRRRRsp|Q96JI7-2|SPTCS_HUMAN	REVERSED Isoform 2 of Spatacsin OS=Homo sapiens GN=SPG11	HUMAN	0	2.8852
0.96	30.75	89	59.6	tr|Q5TEC6|Q5TEC6_HUMAN	Histone H3 OS=Homo sapiens GN=HIST2H3PS2 PE=1 SV=1	HUMAN	33	2.8803	0.2374	EF > 2
2.2	5.17	19.3	0.9	sp|Q6F5E8|CARL2_HUMAN	Capping protein, Arp2/3 and myosin-I linker protein 2 OS=Homo sapiens GN=CARMIL2 PE=1 SV=2	HUMAN	1	2.7925	0.4712	EF > 2
0.05	2.22	12	0.6	RRRRRsp|Q63ZY3|KANK2_HUMAN	REVERSED KN motif and ankyrin repeat domain-containing protein 2 OS=Homo sapiens GN=KANK2 PE=1 SV=1	HUMAN	1	2.7919
0.12	0.67	22.6	0	RRRRRsp|P20848|A1ATR_HUMAN	REVERSED Putative alpha-1-antitrypsin-related protein OS=Homo sapiens GN=SERPINA2 PE=1 SV=1	HUMAN	0	2.7878
0.64	6.64	20	2.1	sp|Q14CX7|NAA25_HUMAN	N-alpha-acetyltransferase 25, NatB auxiliary subunit OS=Homo sapiens GN=NAA25 PE=1 SV=1	HUMAN	3	2.7713
0.07	0.13	9	0	tr|Q53ZX0|Q53ZX0_HUMAN	CD69 antigen OS=Homo sapiens GN=CD69 PE=2 SV=1	HUMAN	0	2.7547	0.062	EF > 2
0.05	0.66	18.7	0	sp|Q8N684-3|CPSF7_HUMAN	Isoform 3 of Cleavage and polyadenylation specificity factor subunit 7 OS=Homo sapiens GN=CPSF7	HUMAN	0	2.7132	0.5294	EF > 2
0.36	2.74	21.7	0	RRRRRtr|B2RBE5|B2RBE5_HUMAN	REVERSED cDNA, FLJ95468, highly similar to Homo sapiens transcriptional coactivator tubedown-100 (TBDN100),transcript variant 1, mRNA OS=Homo sapiens PE=2 SV=1	HUMAN	0	2.6709
0.09	0.64	13.1	0	RRRRRsp|Q6P2H3|CEP85_HUMAN	REVERSED Centrosomal protein of 85 kDa OS=Homo sapiens GN=CEP85 PE=1 SV=1	HUMAN	0	2.644
0.06	5.26	18.8	0.8	RRRRRsp|Q8WXR4-5|MYO3B_HUMAN	REVERSED Isoform 5 of Myosin-IIIb OS=Homo sapiens GN=MYO3B	HUMAN	2	2.6002
0.2	2.24	11.3	0.6	RRRRRsp|O15303|GRM6_HUMAN	REVERSED Metabotropic glutamate receptor 6 OS=Homo sapiens GN=GRM6 PE=1 SV=2	HUMAN	1	2.5537
0.08	4.24	21	0.2	RRRRRtr|Q4LE64|Q4LE64_HUMAN	REVERSED NUMA1 variant protein (Fragment) OS=Homo sapiens GN=NUMA1 variant protein PE=2 SV=1	HUMAN	1	2.543
0.16	1.62	13.1	0.4	RRRRRsp|Q9BXX2|AN30B_HUMAN	REVERSED Ankyrin repeat domain-containing protein 30B OS=Homo sapiens GN=ANKRD30B PE=2 SV=3	HUMAN	1	2.5257
4.9	5.57	16.3	5.6	sp|P31930|QCR1_HUMAN	Cytochrome b-c1 complex subunit 1, mitochondrial OS=Homo sapiens GN=UQCRC1 PE=1 SV=3	HUMAN	3	2.5114	0.5292	EF > 2
4	4.72	22.5	4	sp|O43818|U3IP2_HUMAN	U3 small nucleolar RNA-interacting protein 2 OS=Homo sapiens GN=RRP9 PE=1 SV=1	HUMAN	3	2.4748
0.05	0.07	23.7	0	tr|L8EC45|L8EC45_HUMAN	Alternative protein BDKRB2 (Fragment) OS=Homo sapiens GN=BDKRB2 PE=4 SV=1	HUMAN	0	2.4152
0.16	7.06	15.1	0.8	sp|Q9UNS1|TIM_HUMAN	Protein timeless homolog OS=Homo sapiens GN=TIMELESS PE=1 SV=2	HUMAN	2	2.4106	0.1262	EF > 2
0.08	1.03	9.1	0	RRRRRsp|A4UGR9-2|XIRP2_HUMAN	REVERSED Isoform 2 of Xin actin-binding repeat-containing protein 2 OS=Homo sapiens GN=XIRP2	HUMAN	0	2.4041
0.15	1	8.8	0	sp|P06401|PRGR_HUMAN	Progesterone receptor OS=Homo sapiens GN=PGR PE=1 SV=4	HUMAN	0	2.4025
0.05	0.11	23.2	0	sp|Q5BIV9|SPRN_HUMAN	Shadow of prion protein OS=Homo sapiens GN=SPRN PE=2 SV=1	HUMAN	0	2.3964	0.0717	EF > 2
0.11	0.16	10.8	0	tr|Q9P041|Q9P041_HUMAN	HSPC109 OS=Homo sapiens PE=2 SV=1	HUMAN	0	2.3869
4	74.58	49	33.9	tr|B4DLR3|B4DLR3_HUMAN	cDNA FLJ54020, highly similar to Heterogeneous nuclear ribonucleoprotein U OS=Homo sapiens PE=2 SV=1	HUMAN	38	2.3678	0.3323	EF > 2
0.05	1.49	13.4	0	sp|O14936|CSKP_HUMAN	Peripheral plasma membrane protein CASK OS=Homo sapiens GN=CASK PE=1 SV=3	HUMAN	0	2.337
0.28	3.4	10.6	0.2	RRRRRsp|Q2TAZ0|ATG2A_HUMAN	REVERSED Autophagy-related protein 2 homolog A OS=Homo sapiens GN=ATG2A PE=1 SV=3	HUMAN	1	2.3266
4.05	6.55	20.1	10	tr|B4DL31|B4DL31_HUMAN	cDNA FLJ52681, highly similar to HLA class I histocompatibility antigen, alpha chain E OS=Homo sapiens PE=2 SV=1	HUMAN	7	2.2902	0.1115	EF > 2
2.14	2.75	24.2	3.3	tr|A8K800|A8K800_HUMAN	cDNA FLJ76924, highly similar to Homo sapiens brix domain containing 1 (BXDC1), mRNA OS=Homo sapiens PE=2 SV=1	HUMAN	1	2.2782	0.2955	EF > 2
4.09	5.48	12.2	6.1	tr|H0Y8C3|H0Y8C3_HUMAN	Mitochondrial carrier homolog 1 (Fragment) OS=Homo sapiens GN=MTCH1 PE=1 SV=1	HUMAN	3	2.2696	0.3866	EF > 2
0.1	0.36	9.1	0	RRRRRsp|Q12770|SCAP_HUMAN	REVERSED Sterol regulatory element-binding protein cleavage-activating protein OS=Homo sapiens GN=SCAP PE=1 SV=4	HUMAN	0	2.2622
0.23	0.62	6	0	tr|Q96RG5|Q96RG5_HUMAN	Insulin receptor substrate 2 insertion mutant (Fragment) OS=Homo sapiens GN=IRS2 PE=4 SV=1	HUMAN	0	2.2528	0.5817	EF > 2
42.51	43.54	64.4	45.5	tr|V9HWE1|V9HWE1_HUMAN	Epididymis luminal protein 113 OS=Homo sapiens GN=HEL113 PE=2 SV=1	HUMAN	21	2.2465	0	1.2923
2	20.98	45.5	35.2	sp|P16403|H12_HUMAN	Histone H1.2 OS=Homo sapiens GN=HIST1H1C PE=1 SV=2	HUMAN	10	2.2299
0.07	0.11	9.5	0	RRRRRsp|Q0IIN9|ZNFS1_HUMAN	REVERSED Putative uncharacterized protein ZNF252P-AS1 OS=Homo sapiens GN=ZNF252P-AS1 PE=5 SV=1	HUMAN	0	2.2141
0.78	1.01	18.4	1.7	sp|Q9BTU6|P4K2A_HUMAN	Phosphatidylinositol 4-kinase type 2-alpha OS=Homo sapiens GN=PI4K2A PE=1 SV=1	HUMAN	1	2.1958
0.06	2.66	24	0.5	sp|Q8NCX0|CC150_HUMAN	Coiled-coil domain-containing protein 150 OS=Homo sapiens GN=CCDC150 PE=1 SV=2	HUMAN	1	2.1931
0.43	4.34	24.2	0.5	sp|O15083|ERC2_HUMAN	ERC protein 2 OS=Homo sapiens GN=ERC2 PE=1 SV=3	HUMAN	1	2.1913	0.3665	EF > 2
1.38	1.62	13.1	1.8	sp|Q8N0S6-2|CENPL_HUMAN	Isoform 2 of Centromere protein L OS=Homo sapiens GN=CENPL	HUMAN	1	2.1836
0.07	2.66	11.8	0	sp|Q14667-2|K0100_HUMAN	Isoform 2 of Protein KIAA0100 OS=Homo sapiens GN=KIAA0100	HUMAN	0	2.1807
0.36	3.01	19.1	0	sp|O95235|KI20A_HUMAN	Kinesin-like protein KIF20A OS=Homo sapiens GN=KIF20A PE=1 SV=1	HUMAN	0	2.1757	0.2383	EF > 2
0.09	0.21	23.4	0	RRRRRtr|B2R802|B2R802_HUMAN	REVERSED cDNA, FLJ93681, highly similar to Homo sapiens small nuclear ribonucleoprotein polypeptide A (SNRPA), mRNA OS=Homo sapiens PE=2 SV=1	HUMAN	0	2.1719
0.05	2.37	10.3	0	RRRRRsp|O15230|LAMA5_HUMAN	REVERSED Laminin subunit alpha-5 OS=Homo sapiens GN=LAMA5 PE=1 SV=8	HUMAN	0	2.1527
0.13	2.16	17.7	0	tr|A0A024RBR1|A0A024RBR1_HUMAN	Restin (Reed-Steinberg cell-expressed intermediate filament-associated protein), isoform CRA_b OS=Homo sapiens GN=RSN PE=4 SV=1	HUMAN	0	2.1527
26.17	28.01	41.6	31.3	tr|A6NLN1|A6NLN1_HUMAN	Polypyrimidine tract binding protein 1, isoform CRA_b OS=Homo sapiens GN=PTBP1 PE=1 SV=4	HUMAN	16	2.1516	0.0015	1.3666
0.06	0.16	26.6	0	RRRRRtr|D3DS02|D3DS02_HUMAN	REVERSED HCG2044783, isoform CRA_a OS=Homo sapiens GN=hCG_2044783 PE=4 SV=1	HUMAN	0	2.1481
5.61	5.62	31.5	15.1	sp|P67809|YBOX1_HUMAN	Nuclease-sensitive element-binding protein 1 OS=Homo sapiens GN=YBX1 PE=1 SV=3	HUMAN	3	2.1348	0.0058	1.5593
0.54	0.61	31.9	11.5	tr|A0A024QYX3|A0A024QYX3_HUMAN	RNA binding motif (RNP1, RRM) protein 3, isoform CRA_c OS=Homo sapiens GN=RBM3 PE=4 SV=1	HUMAN	1	2.1313
2.14	19.11	36.2	26.7	sp|P16402|H13_HUMAN	Histone H1.3 OS=Homo sapiens GN=HIST1H1D PE=1 SV=2	HUMAN	9	2.129	0.2518	EF > 2
0.06	1.02	15.1	0	tr|Q7Z3B7|Q7Z3B7_HUMAN	Putative uncharacterized protein DKFZp451N061 (Fragment) OS=Homo sapiens GN=DKFZp451N061 PE=2 SV=1	HUMAN	0	2.1272
0.08	2.36	13.2	0	RRRRRtr|V9HWA9|V9HWA9_HUMAN	REVERSED Epididymis secretory sperm binding protein Li 62p OS=Homo sapiens GN=HEL-S-62p PE=2 SV=1	HUMAN	0	2.1152	0.3831	EF > 2
0.07	0.35	13.9	0	RRRRRsp|Q4VX76|SYTL3_HUMAN	REVERSED Synaptotagmin-like protein 3 OS=Homo sapiens GN=SYTL3 PE=2 SV=3	HUMAN	0	2.1133
17.5	22.62	31.3	17.8	tr|B2R9F3|B2R9F3_HUMAN	cDNA, FLJ94363, highly similar to Homo sapiens transporter 1, ATP-binding cassette, sub-family B(MDR/TAP) (TAP1), mRNA OS=Homo sapiens PE=2 SV=1	HUMAN	12	2.1072	0.0126	1.6554
0.38	8.48	17.1	0.3	sp|Q14674|ESPL1_HUMAN	Separin OS=Homo sapiens GN=ESPL1 PE=1 SV=3	HUMAN	1	2.1071
30.03	30.25	58.6	32.2	sp|P38159|RBMX_HUMAN	RNA-binding motif protein, X chromosome OS=Homo sapiens GN=RBMX PE=1 SV=3	HUMAN	15	2.1004	0.0116	1.7471
0.24	1.43	20.2	0	sp|Q8N5Y2|MS3L1_HUMAN	Male-specific lethal 3 homolog OS=Homo sapiens GN=MSL3 PE=1 SV=1	HUMAN	0	2.092
0.07	0.51	22.6	0	RRRRRsp|Q9NQR7|CC177_HUMAN	REVERSED Coiled-coil domain-containing protein 177 OS=Homo sapiens GN=CCDC177 PE=2 SV=3	HUMAN	0	2.0859
0.15	2.95	23.5	0	RRRRRtr|K7EKI8|K7EKI8_HUMAN	REVERSED Periplakin OS=Homo sapiens GN=PPL PE=1 SV=1	HUMAN	0	2.0739
0.25	5.32	20.8	0	tr|Q66GT8|Q66GT8_HUMAN	Centrosome protein Cep215 OS=Homo sapiens PE=2 SV=1	HUMAN	0	2.0728
2.28	2.4	29.1	6.1	tr|Q53HA5|Q53HA5_HUMAN	CDP-diacylglycerol--inositol 3-phosphatidyltransferase isoform 1 variant (Fragment) OS=Homo sapiens PE=2 SV=1	HUMAN	1	2.072	0.2319	EF > 2
0.19	1.42	14.1	0	RRRRRsp|Q96NS5|ASB16_HUMAN	REVERSED Ankyrin repeat and SOCS box protein 16 OS=Homo sapiens GN=ASB16 PE=1 SV=2	HUMAN	0	2.0583
8.03	13.69	47.7	31.3	sp|Q71UI9|H2AV_HUMAN	Histone H2A.V OS=Homo sapiens GN=H2AFV PE=1 SV=3	HUMAN	16	2.0571	0.1219	EF > 2
1.17	3.75	15.6	0.6	RRRRRtr|A0A024R637|A0A024R637_HUMAN	REVERSED TBC1 domain family, member 4, isoform CRA_b OS=Homo sapiens GN=TBC1D4 PE=4 SV=1	HUMAN	1	2.0547
2.02	2.17	19.9	3.7	sp|Q12846|STX4_HUMAN	Syntaxin-4 OS=Homo sapiens GN=STX4 PE=1 SV=2	HUMAN	1	2.0522
2.46	4.55	14	0.4	tr|A0A087WWE2|A0A087WWE2_HUMAN	DNA-directed RNA polymerase subunit OS=Homo sapiens GN=POLR2A PE=1 SV=1	HUMAN	1	2.0483	0.3965	EF > 2
4.83	4.99	38.7	7.8	sp|Q92804|RBP56_HUMAN	TATA-binding protein-associated factor 2N OS=Homo sapiens GN=TAF15 PE=1 SV=1	HUMAN	2	2.036	0.1374	EF > 2
0.31	3.02	11.7	0.6	RRRRRtr|O00420|O00420_HUMAN	REVERSED F19541_1 OS=Homo sapiens PE=4 SV=1	HUMAN	1	2.0327
2.89	3.57	26.5	5.4	tr|Q53F96|Q53F96_HUMAN	CD2 antigen (P50), sheep red blood cell receptor (Fragment) OS=Homo sapiens GN=CD2 PE=2 SV=1	HUMAN	3	2.028
51.92	52.98	90.3	64.1	tr|B2R4R0|B2R4R0_HUMAN	Histone H4 OS=Homo sapiens GN=HIST1H4L PE=2 SV=1	HUMAN	119	2.0199	0	1.2735
2.07	8.06	11.3	0.9	sp|Q92538|GBF1_HUMAN	Golgi-specific brefeldin A-resistance guanine nucleotide exchange factor 1 OS=Homo sapiens GN=GBF1 PE=1 SV=2	HUMAN	3	2.0178	0.8468	EF > 2
1.94	2.47	26	12.5	tr|I3L3B4|I3L3B4_HUMAN	Uncharacterized protein (Fragment) OS=Homo sapiens PE=4 SV=1	HUMAN	1	2.0045
0.06	0.86	9.9	0	RRRRRtr|C9J7T7|C9J7T7_HUMAN	REVERSED Nuclear receptor corepressor 2 OS=Homo sapiens GN=NCOR2 PE=1 SV=3	HUMAN	0	2.0024
0.41	3.82	12.7	0.4	tr|A0A024R7E4|A0A024R7E4_HUMAN	Tyrosine-protein kinase OS=Homo sapiens GN=TYK2 PE=3 SV=1	HUMAN	1	2.0009
0.35	36.57	85.7	66.7	tr|A0A024RCJ2|A0A024RCJ2_HUMAN	Histone H2B OS=Homo sapiens GN=HIST1H2BJ PE=3 SV=1	HUMAN	72	1.9826	0.1234	EF > 2
0.66	20.11	60	34.7	tr|A0A0U1RRH7|A0A0U1RRH7_HUMAN	Histone H2A OS=Homo sapiens PE=3 SV=1	HUMAN	23	1.9806	0.1148	EF > 2
6.02	35.52	84.9	66.7	sp|Q8N257|H2B3B_HUMAN	Histone H2B type 3-B OS=Homo sapiens GN=HIST3H2BB PE=1 SV=3	HUMAN	69	1.9725	0.0446	1.8937
0.15	5.37	15.9	1.7	RRRRRsp|O95671-2|ASML_HUMAN	REVERSED Isoform 2 of N-acetylserotonin O-methyltransferase-like protein OS=Homo sapiens GN=ASMTL	HUMAN	2	1.9699
0.47	5.11	29.4	1.5	sp|Q2TAC2-2|CCD57_HUMAN	Isoform 2 of Coiled-coil domain-containing protein 57 OS=Homo sapiens GN=CCDC57	HUMAN	2	1.9673
0.23	1.14	9.4	0	RRRRRtr|B2RE75|B2RE75_HUMAN	REVERSED cDNA, FLJ95000, highly similar to Homo sapiens c-mer proto-oncogene tyrosine kinase (MERTK), mRNA OS=Homo sapiens PE=2 SV=1	HUMAN	0	1.9647
0.95	1.51	16.5	2.2	sp|P05089|ARGI1_HUMAN	Arginase-1 OS=Homo sapiens GN=ARG1 PE=1 SV=2	HUMAN	1	1.9647
1.19	1.25	15.1	4.9	sp|P20290|BTF3_HUMAN	Transcription factor BTF3 OS=Homo sapiens GN=BTF3 PE=1 SV=1	HUMAN	1	1.9637	0.2963	EF > 2
37.3	37.66	85.7	66.7	sp|Q99880|H2B1L_HUMAN	Histone H2B type 1-L OS=Homo sapiens GN=HIST1H2BL PE=1 SV=3	HUMAN	75	1.9633	0.0248	1.6696
0.07	1.52	12.6	0	RRRRRsp|Q6YHK3|CD109_HUMAN	REVERSED CD109 antigen OS=Homo sapiens GN=CD109 PE=1 SV=2	HUMAN	0	1.962
3.11	3.14	25	17.2	tr|A0A5A8|A0A5A8_HUMAN	Protein TRBV12-4 (Fragment) OS=Homo sapiens GN=TCRBV8S2A1T PE=4 SV=1	HUMAN	2	1.9618	0.1943	EF > 2
4.88	5.62	11.2	2	tr|A0A075B7F8|A0A075B7F8_HUMAN	Nuclear envelope pore membrane protein POM 121C OS=Homo sapiens GN=POM121C PE=1 SV=2	HUMAN	3	1.9607	0.0493	1.9527
0.05	0.9	13.4	0	RRRRRsp|Q6ZWJ1|STXB4_HUMAN	REVERSED Syntaxin-binding protein 4 OS=Homo sapiens GN=STXBP4 PE=1 SV=2	HUMAN	0	1.9579
3.6	4.63	19.2	10.1	sp|Q9Y385|UB2J1_HUMAN	Ubiquitin-conjugating enzyme E2 J1 OS=Homo sapiens GN=UBE2J1 PE=1 SV=2	HUMAN	3	1.9573	0.3909	EF > 2
0.34	5.7	11.5	0.8	sp|O75153|CLU_HUMAN	Clustered mitochondria protein homolog OS=Homo sapiens GN=CLUH PE=1 SV=2	HUMAN	2	1.9563	0.4841	EF > 2
0.07	0.36	10.7	0	RRRRRsp|O15245|S22A1_HUMAN	REVERSED Solute carrier family 22 member 1 OS=Homo sapiens GN=SLC22A1 PE=1 SV=2	HUMAN	0	1.949
0.08	6.96	16	0.2	RRRRRsp|Q8NF91-8|SYNE1_HUMAN	REVERSED Isoform 8 of Nesprin-1 OS=Homo sapiens GN=SYNE1	HUMAN	1	1.9452	0.1023	EF > 2
2.05	2.89	13.9	1.3	tr|A0A140VJZ1|A0A140VJZ1_HUMAN	Testicular tissue protein Li 218 OS=Homo sapiens PE=2 SV=1	HUMAN	1	1.943
0.19	4.74	17.7	0	sp|Q9ULV0|MYO5B_HUMAN	Unconventional myosin-Vb OS=Homo sapiens GN=MYO5B PE=1 SV=3	HUMAN	0	1.9406	0.111	EF > 2
4.15	5.37	30.5	8.6	tr|Q53XM7|Q53XM7_HUMAN	VAMP (Vesicle-associated membrane protein)-associated protein B and C OS=Homo sapiens GN=VAPB PE=1 SV=1	HUMAN	2	1.9393	0.0191	1.4918
0.08	0.47	9.6	0	sp|Q9Y4C2|TCAF1_HUMAN	TRPM8 channel-associated factor 1 OS=Homo sapiens GN=TCAF1 PE=1 SV=3	HUMAN	0	1.9376	0.5427	EF > 2
0.07	0.45	14.7	0	RRRRRtr|A0A024QZ29|A0A024QZ29_HUMAN	REVERSED Ankyrin repeat domain 13B, isoform CRA_d OS=Homo sapiens GN=ANKRD13B PE=4 SV=1	HUMAN	0	1.9344
0.44	4.91	11.9	0.3	sp|Q9Y4E6|WDR7_HUMAN	WD repeat-containing protein 7 OS=Homo sapiens GN=WDR7 PE=1 SV=2	HUMAN	1	1.9287
2	2.58	23.8	4.3	tr|B2RC50|B2RC50_HUMAN	cDNA, FLJ95853, highly similar to Homo sapiens exosome component Rrp46 (RRP46), mRNA OS=Homo sapiens PE=2 SV=1	HUMAN	1	1.9285
3.41	7	21	13.7	tr|A0A140VJG8|A0A140VJG8_HUMAN	Testicular tissue protein Li 42 OS=Homo sapiens PE=2 SV=1	HUMAN	3	1.9276	0.2919	EF > 2
0.06	6.42	20.6	8.9	sp|Q9H0C2|ADT4_HUMAN	ADP/ATP translocase 4 OS=Homo sapiens GN=SLC25A31 PE=2 SV=1	HUMAN	4	1.9259
0.1	0.27	10.4	0	tr|B4DKS2|B4DKS2_HUMAN	cDNA FLJ60284, highly similar to Homo sapiens guanine nucleotide exchange factor p532 OS=Homo sapiens PE=2 SV=1	HUMAN	0	1.9202
1.7	1.81	40	6.7	sp|Q9Y5T4|DJC15_HUMAN	DnaJ homolog subfamily C member 15 OS=Homo sapiens GN=DNAJC15 PE=1 SV=2	HUMAN	1	1.9139
0.11	0.12	42.9	0	RRRRRtr|A0N505|A0N505_HUMAN	REVERSED HCG2039786 (Fragment) OS=Homo sapiens GN=Tcr-alpha PE=4 SV=1	HUMAN	0	1.9087
0.05	1.26	14.6	0	RRRRRtr|A0A0U1RQJ2|A0A0U1RQJ2_HUMAN	REVERSED Dystonin (Fragment) OS=Homo sapiens GN=DST PE=1 SV=1	HUMAN	0	1.9082
0.1	0.43	15.2	0	sp|Q9UJX2|CDC23_HUMAN	Cell division cycle protein 23 homolog OS=Homo sapiens GN=CDC23 PE=1 SV=3	HUMAN	0	1.9061	0.6441	EF > 2
0.14	0.73	25.7	0	RRRRRsp|Q6SPF0|SAMD1_HUMAN	REVERSED Atherin OS=Homo sapiens GN=SAMD1 PE=1 SV=1	HUMAN	0	1.8996	0.421	EF > 2
6.69	6.88	49.3	11.5	tr|A0A024RDJ3|A0A024RDJ3_HUMAN	Nucleolar protein family A, member 1 (H/ACA small nucleolar RNPs), isoform CRA_a OS=Homo sapiens GN=NOLA1 PE=4 SV=1	HUMAN	3	1.8942	0.0055	1.4212
2.26	4.66	30.4	3.6	sp|Q15050|RRS1_HUMAN	Ribosome biogenesis regulatory protein homolog OS=Homo sapiens GN=RRS1 PE=1 SV=2	HUMAN	2	1.893	0.0997	EF > 2
45.28	46.18	79.5	56	sp|P07910-2|HNRPC_HUMAN	Isoform C1 of Heterogeneous nuclear ribonucleoproteins C1/C2 OS=Homo sapiens GN=HNRNPC	HUMAN	29	1.8922	0	1.2046
0.71	1.39	13.6	1	sp|Q9Y2P5|S27A5_HUMAN	Bile acyl-CoA synthetase OS=Homo sapiens GN=SLC27A5 PE=1 SV=1	HUMAN	1	1.8892
1.01	1.16	14.5	2.8	tr|B3KTQ8|B3KTQ8_HUMAN	cDNA FLJ38613 fis, clone HEART2006334, highly similar to Homo sapiens DiGeorge syndrome critical region gene 13 (DGCR13), mRNA OS=Homo sapiens PE=2 SV=1	HUMAN	1	1.8687
1.44	2.72	10.8	2	tr|B4DR36|B4DR36_HUMAN	cDNA FLJ56414, highly similar to Homo sapiens proline-, glutamic acid-, leucine-rich protein 1 (PELP1), mRNA OS=Homo sapiens PE=2 SV=1	HUMAN	3	1.8677	0.1717	EF > 2
1.09	1.74	16.2	1.3	RRRRRsp|Q9Y3X0|CCDC9_HUMAN	REVERSED Coiled-coil domain-containing protein 9 OS=Homo sapiens GN=CCDC9 PE=1 SV=1	HUMAN	1	1.8567
13.3	14.84	51	23.1	tr|A0A024RD36|A0A024RD36_HUMAN	Ribosomal protein L7-like 1, isoform CRA_b OS=Homo sapiens GN=RPL7L1 PE=3 SV=1	HUMAN	7	1.8549	0.0363	1.7497
0.42	0.53	19.6	0	tr|A0A024RDM4|A0A024RDM4_HUMAN	Mitochondrial ribosomal protein 63, isoform CRA_a OS=Homo sapiens GN=MRP63 PE=4 SV=1	HUMAN	0	1.8519
1.15	6.22	17.2	0.4	RRRRRsp|P49454|CENPF_HUMAN	REVERSED Centromere protein F OS=Homo sapiens GN=CENPF PE=1 SV=2	HUMAN	2	1.8519
0.89	1.8	21.2	3.3	tr|E9PAJ1|E9PAJ1_HUMAN	B-cell receptor-associated protein 29, isoform CRA_b OS=Homo sapiens GN=BCAP29 PE=2 SV=1	HUMAN	1	1.8518
0.07	0.87	18.3	0	sp|Q9UQR0|SCML2_HUMAN	Sex comb on midleg-like protein 2 OS=Homo sapiens GN=SCML2 PE=1 SV=1	HUMAN	0	1.8477
0.09	1.39	7.7	0	tr|H0YKE0|H0YKE0_HUMAN	WD repeat-containing protein 72 OS=Homo sapiens GN=WDR72 PE=1 SV=1	HUMAN	0	1.8447
0.1	3.1	14	0	tr|A2RRC9|A2RRC9_HUMAN	IQ motif containing GTPase activating protein 3 OS=Homo sapiens GN=IQGAP3 PE=1 SV=1	HUMAN	0	1.8434	0.5491	EF > 2
6.79	8.45	20.8	8	tr|B0UZZ8|B0UZZ8_HUMAN	Chromosome 6 open reading frame 11 OS=Homo sapiens GN=C6orf11 PE=2 SV=1	HUMAN	5	1.8405	0.0091	1.462
2.01	2.89	15.4	2	tr|H0Y8P4|H0Y8P4_HUMAN	U3 small nucleolar RNA-associated protein 15 homolog (Fragment) OS=Homo sapiens GN=UTP15 PE=1 SV=1	HUMAN	1	1.8399
0.34	2.15	13.5	0	RRRRRsp|Q08211|DHX9_HUMAN	REVERSED ATP-dependent RNA helicase A OS=Homo sapiens GN=DHX9 PE=1 SV=4	HUMAN	0	1.8298
1.58	2.82	14.9	0.8	sp|Q9H8H0|NOL11_HUMAN	Nucleolar protein 11 OS=Homo sapiens GN=NOL11 PE=1 SV=1	HUMAN	1	1.8255	0.2717	EF > 2
1.84	2.47	21.2	2.6	tr|B2R923|B2R923_HUMAN	cDNA, FLJ94174 OS=Homo sapiens PE=2 SV=1	HUMAN	1	1.8252
4.26	4.26	28.2	18.5	tr|Q5VVH9|Q5VVH9_HUMAN	Uncharacterized protein C10orf35 (Fragment) OS=Homo sapiens GN=C10orf35 PE=1 SV=1	HUMAN	3	1.8157	0.1125	EF > 2
0.06	0.1	18.3	0	RRRRRsp|P0C7X2-5|ZN688_HUMAN	REVERSED Isoform 2 of Zinc finger protein 688 OS=Homo sapiens GN=ZNF688	HUMAN	0	1.8144
4.31	13.13	47.4	34.9	tr|A0A024RB09|A0A024RB09_HUMAN	RAB5B, member RAS oncogene family, isoform CRA_a OS=Homo sapiens GN=RAB5B PE=4 SV=1	HUMAN	8	1.8138	0.106	EF > 2
2.66	3.6	17.6	7	tr|A8KAH1|A8KAH1_HUMAN	cDNA FLJ75839, highly similar to Homo sapiens phosphatidylserine synthase 1 (PTDSS1), mRNA OS=Homo sapiens PE=2 SV=1	HUMAN	3	1.8128	0.0357	1.644
0.07	0.27	18.5	0	RRRRRtr|B7Z9B6|B7Z9B6_HUMAN	REVERSED cDNA FLJ54978, highly similar to SH3 domain-binding protein 2 OS=Homo sapiens PE=2 SV=1	HUMAN	0	1.8107
0.2	0.77	11	0	RRRRRtr|Q149M6|Q149M6_HUMAN	REVERSED Exophilin 5 OS=Homo sapiens GN=EXPH5 PE=2 SV=1	HUMAN	0	1.8107
0.4	1.66	17.3	0	tr|C9K0J8|C9K0J8_HUMAN	Zinc finger and SCAN domain-containing protein 29 OS=Homo sapiens GN=ZSCAN29 PE=1 SV=1	HUMAN	0	1.8104
0.2	0.79	13.1	0	sp|O14920|IKKB_HUMAN	Inhibitor of nuclear factor kappa-B kinase subunit beta OS=Homo sapiens GN=IKBKB PE=1 SV=1	HUMAN	0	1.8088
20.4	21.82	36.7	28.7	tr|Q53FG3|Q53FG3_HUMAN	Interleukin enhancer binding factor 2 variant (Fragment) OS=Homo sapiens PE=2 SV=1	HUMAN	12	1.8055	0	1.1752
8.51	17.25	52	31.3	tr|Q95HN7|Q95HN7_HUMAN	HLA class 1 antigen OS=Homo sapiens GN=HLA-B PE=3 SV=1	HUMAN	15	1.8041	0.3109	EF > 2
0.08	0.68	12.5	0	sp|Q9NQW7|XPP1_HUMAN	Xaa-Pro aminopeptidase 1 OS=Homo sapiens GN=XPNPEP1 PE=1 SV=3	HUMAN	0	1.799	0.4285	EF > 2
0.08	4.56	14	0.2	RRRRRsp|Q8NDH2|CC168_HUMAN	REVERSED Coiled-coil domain-containing protein 168 OS=Homo sapiens GN=CCDC168 PE=2 SV=2	HUMAN	1	1.7989	0.3257	EF > 2
2.06	2.68	18.9	6	tr|Q5TZP7|Q5TZP7_HUMAN	DNA-(apurinic or apyrimidinic site) lyase OS=Homo sapiens GN=APEX1 PE=2 SV=1	HUMAN	1	1.7949	0.1124	EF > 2
0.11	2.98	26.5	0	RRRRRsp|Q5T655|CFA58_HUMAN	REVERSED Cilia- and flagella-associated protein 58 OS=Homo sapiens GN=CFAP58 PE=1 SV=1	HUMAN	0	1.7864	0.4952	EF > 2
0.05	0.38	15.8	0	RRRRRsp|Q8NEG4|FA83F_HUMAN	REVERSED Protein FAM83F OS=Homo sapiens GN=FAM83F PE=1 SV=1	HUMAN	0	1.782
14.95	17.78	27.3	5.2	sp|Q9UIG0|BAZ1B_HUMAN	Tyrosine-protein kinase BAZ1B OS=Homo sapiens GN=BAZ1B PE=1 SV=2	HUMAN	9	1.7816	0.0152	1.5649
0.25	5.92	12.6	0.2	sp|Q8IZD9|DOCK3_HUMAN	Dedicator of cytokinesis protein 3 OS=Homo sapiens GN=DOCK3 PE=1 SV=1	HUMAN	1	1.7779
0.1	0.17	19.9	0	sp|Q86UQ5|GTSC1_HUMAN	Gilles de la Tourette syndrome chromosomal region candidate gene 1 protein OS=Homo sapiens GN=GTSCR1 PE=5 SV=2	HUMAN	0	1.7778
6.13	11.83	32.6	7	tr|E7ESY4|E7ESY4_HUMAN	Metastasis-associated protein MTA1 OS=Homo sapiens GN=MTA1 PE=1 SV=1	HUMAN	6	1.7743	0.0125	1.4459
2	2.05	16.4	8.6	tr|A6NEL0|A6NEL0_HUMAN	Non-histone chromosomal protein HMG-14 OS=Homo sapiens GN=HMGN1 PE=1 SV=1	HUMAN	1	1.7719
0.1	6.39	10	0.6	RRRRRtr|B9EK47|B9EK47_HUMAN	REVERSED HEAT repeat containing 5B OS=Homo sapiens GN=HEATR5B PE=2 SV=1	HUMAN	2	1.766
0.75	3.4	14	0	RRRRRtr|Q20BG9|Q20BG9_HUMAN	REVERSED CTTNBP2 OS=Homo sapiens GN=CTTNBP2 PE=4 SV=1	HUMAN	0	1.7658	0.6736	EF > 2
0.07	2.16	16.7	0.7	sp|Q96M63|CC114_HUMAN	Coiled-coil domain-containing protein 114 OS=Homo sapiens GN=CCDC114 PE=1 SV=3	HUMAN	1	1.7637
0.08	0.21	14.1	0	sp|Q969S3|ZN622_HUMAN	Zinc finger protein 622 OS=Homo sapiens GN=ZNF622 PE=1 SV=1	HUMAN	0	1.7607	0.5668	EF > 2
0.43	1.08	14.9	0	sp|Q9C0D6|FHDC1_HUMAN	FH2 domain-containing protein 1 OS=Homo sapiens GN=FHDC1 PE=1 SV=2	HUMAN	0	1.7574
0.43	7.78	12.8	0.3	RRRRRsp|Q92621|NU205_HUMAN	REVERSED Nuclear pore complex protein Nup205 OS=Homo sapiens GN=NUP205 PE=1 SV=3	HUMAN	1	1.7574	0.3542	EF > 2
0.24	0.46	18.2	0	sp|P0C7X5|ZN806_HUMAN	Zinc finger protein 806 OS=Homo sapiens GN=ZNF806 PE=3 SV=1	HUMAN	0	1.7553
1.32	1.67	22.5	3.1	RRRRRtr|A0A0C4DGQ6|A0A0C4DGQ6_HUMAN	REVERSED Regulation of nuclear pre-mRNA domain-containing protein 1A OS=Homo sapiens GN=RPRD1A PE=1 SV=1	HUMAN	1	1.7538
13.86	19.12	46	29.7	sp|P16401|H15_HUMAN	Histone H1.5 OS=Homo sapiens GN=HIST1H1B PE=1 SV=3	HUMAN	9	1.7429	0.241	EF > 2
2.35	2.66	16.1	0.8	sp|Q9NYF8|BCLF1_HUMAN	Bcl-2-associated transcription factor 1 OS=Homo sapiens GN=BCLAF1 PE=1 SV=2	HUMAN	1	1.7418	0.1191	EF > 2
0.05	1.62	14.1	0	sp|A6NMZ7|CO6A6_HUMAN	Collagen alpha-6(VI) chain OS=Homo sapiens GN=COL6A6 PE=1 SV=2	HUMAN	0	1.7365
0.18	1.8	11.7	0	RRRRRsp|Q96M83|CCDC7_HUMAN	REVERSED Coiled-coil domain-containing protein 7 OS=Homo sapiens GN=CCDC7 PE=2 SV=3	HUMAN	0	1.7365
0.22	1.85	18.4	0.6	tr|B7Z5R5|B7Z5R5_HUMAN	cDNA FLJ61652, highly similar to Mus musculus DEP domain containing 1a (Depdc1a), mRNA OS=Homo sapiens PE=2 SV=1	HUMAN	1	1.7365
20.62	21.14	52.5	34.3	tr|Q4VB24|Q4VB24_HUMAN	Histone cluster 1, H1e OS=Homo sapiens GN=HIST1H1E PE=2 SV=1	HUMAN	10	1.7334	0.1336	EF > 2
0.76	0.78	25.3	13.3	tr|A0A0U1RR79|A0A0U1RR79_HUMAN	Glutamine--tRNA ligase (Fragment) OS=Homo sapiens GN=QARS PE=1 SV=1	HUMAN	1	1.7319
0.05	0.05	9.5	0	sp|Q8NFH4|NUP37_HUMAN	Nucleoporin Nup37 OS=Homo sapiens GN=NUP37 PE=1 SV=1	HUMAN	0	1.7315
4.09	5.51	13.5	2.1	sp|Q9H7Z3|NRDE2_HUMAN	Protein NRDE2 homolog OS=Homo sapiens GN=NRDE2 PE=1 SV=3	HUMAN	2	1.7298
5.98	11.47	21.1	3.2	tr|A0A024R663|A0A024R663_HUMAN	Kinectin 1 (Kinesin receptor), isoform CRA_a OS=Homo sapiens GN=KTN1 PE=4 SV=1	HUMAN	4	1.7285	0.0313	1.5954
8.15	8.18	42.4	16.7	tr|E9PB61|E9PB61_HUMAN	THO complex subunit 4 OS=Homo sapiens GN=ALYREF PE=1 SV=1	HUMAN	7	1.7283	0.1212	EF > 2
2.02	5.96	17.4	4.2	tr|A0A024R1D8|A0A024R1D8_HUMAN	Protein-serine/threonine kinase OS=Homo sapiens GN=ADRBK2 PE=3 SV=1	HUMAN	4	1.7282	0.5875	EF > 2
5.74	5.97	14.8	5.8	tr|G5EA30|G5EA30_HUMAN	CUG triplet repeat, RNA binding protein 1, isoform CRA_c OS=Homo sapiens GN=CELF1 PE=1 SV=1	HUMAN	3	1.7252	0.1667	EF > 2
7.04	7.41	12.7	4.5	tr|A0A024RBB9|A0A024RBB9_HUMAN	LEM domain containing 3, isoform CRA_a OS=Homo sapiens GN=LEMD3 PE=4 SV=1	HUMAN	4	1.7248	0.1482	EF > 2
2.03	3.86	13.8	1	sp|Q9BXS9-7|S26A6_HUMAN	Isoform 7 of Solute carrier family 26 member 6 OS=Homo sapiens GN=SLC26A6	HUMAN	1	1.7245
32.51	34.3	52.7	25.7	sp|O76021|RL1D1_HUMAN	Ribosomal L1 domain-containing protein 1 OS=Homo sapiens GN=RSL1D1 PE=1 SV=3	HUMAN	15	1.7195	0	1.1757
0.08	0.4	8.8	0	RRRRRsp|Q6ZVC0-2|NYAP1_HUMAN	REVERSED Isoform 2 of Neuronal tyrosine-phosphorylated phosphoinositide-3-kinase adapter 1 OS=Homo sapiens GN=NYAP1	HUMAN	0	1.7141
0.89	1.01	22.4	4.7	RRRRRtr|F5H552|F5H552_HUMAN	REVERSED Beta-citrylglutamate synthase B (Fragment) OS=Homo sapiens GN=RIMKLB PE=1 SV=1	HUMAN	1	1.7106
0.21	0.21	27.9	0	tr|I3L385|I3L385_HUMAN	Coiled-coil domain-containing protein 137 (Fragment) OS=Homo sapiens GN=CCDC137 PE=4 SV=1	HUMAN	0	1.708	0.5479	EF > 2
0.24	2.57	10.4	0	sp|Q92545|TM131_HUMAN	Transmembrane protein 131 OS=Homo sapiens GN=TMEM131 PE=1 SV=3	HUMAN	0	1.7073
2.07	2.18	17.1	6.6	tr|A0A087WY88|A0A087WY88_HUMAN	Protein jagunal homolog 1 OS=Homo sapiens GN=JAGN1 PE=1 SV=1	HUMAN	2	1.7063
1.07	4.98	13.3	0.8	RRRRRtr|J3KNB8|J3KNB8_HUMAN	REVERSED Mitogen-activated protein kinase kinase kinase 4 OS=Homo sapiens GN=MAP3K4 PE=1 SV=1	HUMAN	2	1.7046
58.49	60.3	40.6	19.7	sp|P55265-4|DSRAD_HUMAN	Isoform 4 of Double-stranded RNA-specific adenosine deaminase OS=Homo sapiens GN=ADAR	HUMAN	34	1.704	0	1.1113
2.06	2.25	8.6	2.2	sp|Q99856|ARI3A_HUMAN	AT-rich interactive domain-containing protein 3A OS=Homo sapiens GN=ARID3A PE=1 SV=2	HUMAN	1	1.7033
0.28	0.35	19.6	0	RRRRRtr|C9J660|C9J660_HUMAN	REVERSED Sulfatase-modifying factor 2 OS=Homo sapiens GN=SUMF2 PE=1 SV=1	HUMAN	0	1.7028
23.84	25.21	30.4	16.5	tr|X5CMH5|X5CMH5_HUMAN	Antigen peptide transporter 2 OS=Homo sapiens GN=TAP2 PE=1 SV=1	HUMAN	12	1.7024	0.1414	EF > 2
0.07	6.72	15	0.5	RRRRRsp|Q5TCS8|KAD9_HUMAN	REVERSED Adenylate kinase 9 OS=Homo sapiens GN=AK9 PE=1 SV=2	HUMAN	2	1.7013	0.1823	EF > 2
0.06	16.1	16.4	1.7	sp|Q14643-4|ITPR1_HUMAN	Isoform 4 of Inositol 1,4,5-trisphosphate receptor type 1 OS=Homo sapiens GN=ITPR1	HUMAN	8	1.7004	0.1184	EF > 2
13.71	14.6	29.8	15.1	tr|A0A024RCZ1|A0A024RCZ1_HUMAN	LEM domain containing 2, isoform CRA_a OS=Homo sapiens GN=LEMD2 PE=4 SV=1	HUMAN	9	1.6982	0.1363	EF > 2
25.01	26.88	34.5	18.5	tr|A0A024R3R5|A0A024R3R5_HUMAN	Lamin B receptor, isoform CRA_a OS=Homo sapiens GN=LBR PE=4 SV=1	HUMAN	16	1.6978	0	1.1569
3.3	4.86	9.2	1.1	sp|Q68CP9|ARID2_HUMAN	AT-rich interactive domain-containing protein 2 OS=Homo sapiens GN=ARID2 PE=1 SV=2	HUMAN	2	1.6967	0.0975	EF > 2
0.13	3.4	16	0.4	sp|Q8WXR4-5|MYO3B_HUMAN	Isoform 5 of Myosin-IIIb OS=Homo sapiens GN=MYO3B	HUMAN	1	1.6966
4.98	6.42	21.9	1.9	tr|A0A024R5X3|A0A024R5X3_HUMAN	SAFB-like, transcription modulator, isoform CRA_b OS=Homo sapiens GN=SLTM PE=4 SV=1	HUMAN	2	1.6907	0.2241	EF > 2
2.45	8.17	13	1	sp|Q14669|TRIPC_HUMAN	E3 ubiquitin-protein ligase TRIP12 OS=Homo sapiens GN=TRIP12 PE=1 SV=1	HUMAN	2	1.6906	0.0546	1.7346
2.05	3.51	12.9	1.4	tr|Q8N1G6|Q8N1G6_HUMAN	Glycerol-3-phosphate acyltransferase, mitochondrial OS=Homo sapiens GN=GPAM PE=2 SV=1	HUMAN	2	1.6885
2.61	3.04	20.3	6.3	tr|E9PKZ4|E9PKZ4_HUMAN	Tumor protein p53-inducible protein 11 (Fragment) OS=Homo sapiens GN=TP53I11 PE=1 SV=1	HUMAN	1	1.6875	0.4211	EF > 2
0.2	1.47	17.8	0	sp|P16383|GCFC2_HUMAN	GC-rich sequence DNA-binding factor 2 OS=Homo sapiens GN=GCFC2 PE=1 SV=2	HUMAN	0	1.6855
2.51	3.54	14.2	2.6	tr|Q53H29|Q53H29_HUMAN	Nucleoporin 54kDa variant (Fragment) OS=Homo sapiens PE=2 SV=1	HUMAN	2	1.6847	0.122	EF > 2
11.34	11.78	26.4	10.2	sp|O75475|PSIP1_HUMAN	PC4 and SFRS1-interacting protein OS=Homo sapiens GN=PSIP1 PE=1 SV=1	HUMAN	6	1.6837	0.0033	1.3541
1.07	1.2	15.9	1.6	RRRRRtr|H7BYT1|H7BYT1_HUMAN	REVERSED Casein kinase I isoform delta OS=Homo sapiens GN=CSNK1D PE=1 SV=2	HUMAN	1	1.6831	0.5641	EF > 2
5.69	5.88	13.9	6.4	sp|Q15061|WDR43_HUMAN	WD repeat-containing protein 43 OS=Homo sapiens GN=WDR43 PE=1 SV=3	HUMAN	5	1.6665	0.0292	1.5311
17.16	18.67	30.9	16.5	tr|J3KN66|J3KN66_HUMAN	Torsin-1A-interacting protein 1 OS=Homo sapiens GN=TOR1AIP1 PE=1 SV=1	HUMAN	10	1.666	0.0423	1.631
0.47	1.76	21.4	0	tr|H3BPA4|H3BPA4_HUMAN	Exocyst complex component 3-like protein (Fragment) OS=Homo sapiens GN=EXOC3L1 PE=4 SV=1	HUMAN	0	1.6633
2.02	2.3	24.8	3.4	tr|A0A024R0R9|A0A024R0R9_HUMAN	N-ethylmaleimide-sensitive factor attachment protein, alpha, isoform CRA_c OS=Homo sapiens GN=NAPA PE=4 SV=1	HUMAN	1	1.6619
31.09	31.44	60.2	55.2	tr|Q861B7|Q861B7_HUMAN	MHC class I antigen OS=Homo sapiens GN=HLA-A PE=3 SV=1	HUMAN	24	1.6592	0.0003	1.2369
0.05	0.75	12.6	1.4	RRRRRsp|P16389-2|KCNA2_HUMAN	REVERSED Isoform 2 of Potassium voltage-gated channel subfamily A member 2 OS=Homo sapiens GN=KCNA2	HUMAN	1	1.658
0.12	1.25	15.9	0	RRRRRsp|Q8NB49|AT11C_HUMAN	REVERSED Phospholipid-transporting ATPase IG OS=Homo sapiens GN=ATP11C PE=1 SV=3	HUMAN	0	1.6569
0.07	1.75	10.3	0	tr|Q5CZ96|Q5CZ96_HUMAN	Putative uncharacterized protein DKFZp781A0112 (Fragment) OS=Homo sapiens GN=DKFZp781A0112 PE=2 SV=1	HUMAN	0	1.6557
0.17	0.31	8	0	tr|B4DVH0|B4DVH0_HUMAN	cDNA FLJ57008, highly similar to Lymphocyte transmembrane adapter 1 OS=Homo sapiens PE=2 SV=1	HUMAN	0	1.6557
4.36	5.64	20	6	tr|J3KQL8|J3KQL8_HUMAN	Apolipoprotein L2 OS=Homo sapiens GN=APOL2 PE=1 SV=2	HUMAN	3	1.6522	0.0879	1.9872
9.09	9.48	30.5	10.1	tr|Q6PJJ2|Q6PJJ2_HUMAN	RRP1 protein (Fragment) OS=Homo sapiens GN=RRP1 PE=2 SV=1	HUMAN	4	1.652	0.0116	1.4193
13.23	14.64	25.4	10.3	tr|B3KNC3|B3KNC3_HUMAN	cDNA FLJ14222 fis, clone NT2RP3003992, highly similar to Nucleolar complex protein 2 homolog OS=Homo sapiens PE=2 SV=1	HUMAN	9	1.651	0.0008	1.2328
3.98	4.36	20.1	9.2	sp|Q9H9Y2|RPF1_HUMAN	Ribosome production factor 1 OS=Homo sapiens GN=RPF1 PE=1 SV=2	HUMAN	3	1.6495	0.0562	1.7041
1.53	2.42	27.3	1.4	tr|B3KRI8|B3KRI8_HUMAN	cDNA FLJ34373 fis, clone FEBRA2017333, highly similar to Dual specificity protein kinase CLK3 (EC 2.7.12.1) OS=Homo sapiens PE=2 SV=1	HUMAN	1	1.6461	0.3993	EF > 2
24.54	26.02	58.6	42.5	sp|O75367|H2AY_HUMAN	Core histone macro-H2A.1 OS=Homo sapiens GN=H2AFY PE=1 SV=4	HUMAN	12	1.6451	0.0002	1.2217
0.06	4.41	18	0.8	RRRRRsp|Q569K6|CC157_HUMAN	REVERSED Coiled-coil domain-containing protein 157 OS=Homo sapiens GN=CCDC157 PE=2 SV=3	HUMAN	1	1.642
0.07	1.41	11.3	0	RRRRRsp|Q96QP1|ALPK1_HUMAN	REVERSED Alpha-protein kinase 1 OS=Homo sapiens GN=ALPK1 PE=2 SV=3	HUMAN	0	1.6389
0.05	0.35	5.7	0	RRRRRsp|O75095|MEGF6_HUMAN	REVERSED Multiple epidermal growth factor-like domains protein 6 OS=Homo sapiens GN=MEGF6 PE=1 SV=4	HUMAN	0	1.6371
0.05	2.12	18.9	0	RRRRRsp|Q7L2E3-3|DHX30_HUMAN	REVERSED Isoform 3 of Putative ATP-dependent RNA helicase DHX30 OS=Homo sapiens GN=DHX30	HUMAN	0	1.6321
0.29	0.37	14.3	0	sp|Q6SPF0|SAMD1_HUMAN	Atherin OS=Homo sapiens GN=SAMD1 PE=1 SV=1	HUMAN	0	1.6315	0.1022	EF > 2
0.4	0.98	16.6	0	tr|A0A140VJX5|A0A140VJX5_HUMAN	Testicular tissue protein Li 202 OS=Homo sapiens PE=2 SV=1	HUMAN	0	1.6297	0.3378	EF > 2
0.06	0.62	11.3	0	RRRRRsp|Q96L96|ALPK3_HUMAN	REVERSED Alpha-protein kinase 3 OS=Homo sapiens GN=ALPK3 PE=2 SV=2	HUMAN	0	1.6236	0.242	EF > 2
18.87	21.76	35.4	24.6	sp|O95864|FADS2_HUMAN	Fatty acid desaturase 2 OS=Homo sapiens GN=FADS2 PE=1 SV=1	HUMAN	16	1.6223	0.0064	1.3634
0.1	3.21	12.5	2.2	sp|Q5VU92|DC121_HUMAN	DDB1- and CUL4-associated factor 12-like protein 1 OS=Homo sapiens GN=DCAF12L1 PE=1 SV=1	HUMAN	2	1.6215
4.15	4.15	49	26	sp|P60468|SC61B_HUMAN	Protein transport protein Sec61 subunit beta OS=Homo sapiens GN=SEC61B PE=1 SV=2	HUMAN	4	1.6202	0.1151	EF > 2
0.29	0.47	10.2	0	tr|A0A140VK46|A0A140VK46_HUMAN	Proteasome subunit beta type OS=Homo sapiens PE=2 SV=1	HUMAN	0	1.6199
0.06	3.47	14.7	0.2	tr|B7ZVX0|B7ZVX0_HUMAN	DOCK9 protein OS=Homo sapiens GN=DOCK9 PE=2 SV=1	HUMAN	1	1.6194
89.09	92.89	42.4	20.3	tr|Q4LE64|Q4LE64_HUMAN	NUMA1 variant protein (Fragment) OS=Homo sapiens GN=NUMA1 variant protein PE=2 SV=1	HUMAN	50	1.6158	0	1.1407
0.24	1.15	8	0	sp|A2VDJ0|T131L_HUMAN	Transmembrane protein 131-like OS=Homo sapiens GN=KIAA0922 PE=1 SV=2	HUMAN	0	1.6151	0.5607	EF > 2
3.52	4.07	15.1	3.5	sp|O95470|SGPL1_HUMAN	Sphingosine-1-phosphate lyase 1 OS=Homo sapiens GN=SGPL1 PE=1 SV=3	HUMAN	2	1.6145	0.0587	1.6682
0.27	3.15	8.1	0.5	RRRRRsp|Q9Y5Q5|CORIN_HUMAN	REVERSED Atrial natriuretic peptide-converting enzyme OS=Homo sapiens GN=CORIN PE=1 SV=2	HUMAN	2	1.614	0.1308	EF > 2
0.08	2.2	11.9	0.4	sp|P35251|RFC1_HUMAN	Replication factor C subunit 1 OS=Homo sapiens GN=RFC1 PE=1 SV=4	HUMAN	1	1.6139
1.11	1.53	8.3	0.8	tr|A0A024RDT9|A0A024RDT9_HUMAN	Fibronectin type III domain containing 3A, isoform CRA_d OS=Homo sapiens GN=FNDC3A PE=4 SV=1	HUMAN	1	1.6137	0.2402	EF > 2
4.2	6.1	15.9	1.8	tr|F2Z2X4|F2Z2X4_HUMAN	Exportin-4 OS=Homo sapiens GN=XPO4 PE=1 SV=1	HUMAN	2	1.6117	0.3668	EF > 2
4.11	4.16	26.2	12.8	sp|P49006|MRP_HUMAN	MARCKS-related protein OS=Homo sapiens GN=MARCKSL1 PE=1 SV=2	HUMAN	2	1.611	0.2567	EF > 2
0.14	3.22	16.5	0.3	sp|Q9UPV0|CE164_HUMAN	Centrosomal protein of 164 kDa OS=Homo sapiens GN=CEP164 PE=1 SV=3	HUMAN	1	1.6092	0.3509	EF > 2
7.98	9.13	23.9	6	tr|A0A024R1U0|A0A024R1U0_HUMAN	Ran GTPase activating protein 1, isoform CRA_d OS=Homo sapiens GN=RANGAP1 PE=4 SV=1	HUMAN	4	1.6075	0.0295	1.4983
0.27	0.64	16.9	0	tr|J3KPS0|J3KPS0_HUMAN	DnaJ (Hsp40) homolog, subfamily B, member 12, isoform CRA_c OS=Homo sapiens GN=DNAJB12 PE=1 SV=1	HUMAN	0	1.6061
1.04	1.33	25.4	4.3	sp|Q5HYK3|COQ5_HUMAN	2-methoxy-6-polyprenyl-1,4-benzoquinol methylase, mitochondrial OS=Homo sapiens GN=COQ5 PE=1 SV=2	HUMAN	1	1.6045	0.6356	EF > 2
5.34	5.98	24.2	7.6	sp|Q8NFW8|NEUA_HUMAN	N-acylneuraminate cytidylyltransferase OS=Homo sapiens GN=CMAS PE=1 SV=2	HUMAN	3	1.6008	0.0732	1.7862
4.01	4.71	21.9	4.4	sp|Q8NEF9|SRFB1_HUMAN	Serum response factor-binding protein 1 OS=Homo sapiens GN=SRFBP1 PE=1 SV=1	HUMAN	2	1.6004	0.1993	EF > 2
6.32	9.08	11.7	1.7	sp|O60318|GANP_HUMAN	Germinal-center associated nuclear protein OS=Homo sapiens GN=MCM3AP PE=1 SV=2	HUMAN	4	1.5983	0.0299	1.4292
0.16	2.15	16.5	0	tr|H3BV03|H3BV03_HUMAN	Protein fantom OS=Homo sapiens GN=RPGRIP1L PE=1 SV=1	HUMAN	0	1.5949
0.59	3.64	21.9	1.5	tr|Q5JR04|Q5JR04_HUMAN	Mov10, Moloney leukemia virus 10, homolog (Mouse), isoform CRA_a OS=Homo sapiens GN=MOV10 PE=1 SV=1	HUMAN	2	1.5949
4.12	4.3	25.2	9.1	sp|P27701-2|CD82_HUMAN	Isoform 2 of CD82 antigen OS=Homo sapiens GN=CD82	HUMAN	2	1.5946	0.273	EF > 2
0.11	1.3	8.7	0	RRRRRsp|Q5T848|GP158_HUMAN	REVERSED Probable G-protein coupled receptor 158 OS=Homo sapiens GN=GPR158 PE=1 SV=1	HUMAN	0	1.5932
1.3	1.82	17.1	1	RRRRRtr|A8MTU8|A8MTU8_HUMAN	REVERSED cDNA FLJ38006 fis, clone CTONG2012422, highly similar to Sterol regulatory element-binding protein 1 OS=Homo sapiens PE=2 SV=1	HUMAN	1	1.5926	0.5672	EF > 2
2.39	3.96	20.9	1.1	sp|Q12996|CSTF3_HUMAN	Cleavage stimulation factor subunit 3 OS=Homo sapiens GN=CSTF3 PE=1 SV=1	HUMAN	1	1.592
23.84	24.14	66.8	42.7	sp|Q96AG4|LRC59_HUMAN	Leucine-rich repeat-containing protein 59 OS=Homo sapiens GN=LRRC59 PE=1 SV=1	HUMAN	13	1.592	0	1.137
0.05	1.33	19.4	0.6	tr|Q53GS2|Q53GS2_HUMAN	Solute carrier family 27 (Fatty acid transporter), member 2 variant (Fragment) OS=Homo sapiens PE=2 SV=1	HUMAN	1	1.5916
27.9	29.72	38.4	18.6	sp|Q12906-3|ILF3_HUMAN	Isoform 3 of Interleukin enhancer-binding factor 3 OS=Homo sapiens GN=ILF3	HUMAN	16	1.5907	0.0001	1.2052
0.15	0.27	9.2	0	tr|A0A0S2Z5C3|A0A0S2Z5C3_HUMAN	PAK1 interacting protein 1 isoform 1 (Fragment) OS=Homo sapiens GN=PAK1IP1 PE=2 SV=1	HUMAN	0	1.5903
12.21	12.42	43.7	13.2	tr|B4DDX2|B4DDX2_HUMAN	cDNA FLJ54590, highly similar to KH domain-containing, RNA-binding, signaltransduction-associated protein 1 OS=Homo sapiens PE=2 SV=1	HUMAN	6	1.5847	0.0007	1.2176
0.06	0.6	17.3	0	RRRRRsp|P22830|HEMH_HUMAN	REVERSED Ferrochelatase, mitochondrial OS=Homo sapiens GN=FECH PE=1 SV=2	HUMAN	0	1.5846
9.06	12.73	25.7	9.7	sp|Q9NXE4-4|NSMA3_HUMAN	Isoform 4 of Sphingomyelin phosphodiesterase 4 OS=Homo sapiens GN=SMPD4	HUMAN	8	1.5804	0.3145	EF > 2
2.04	3.65	22.3	3.8	sp|Q9NQZ2|SAS10_HUMAN	Something about silencing protein 10 OS=Homo sapiens GN=UTP3 PE=1 SV=1	HUMAN	2	1.5774
30.16	30.42	42.9	20.8	sp|P11387|TOP1_HUMAN	DNA topoisomerase 1 OS=Homo sapiens GN=TOP1 PE=1 SV=2	HUMAN	15	1.5735	0.0002	1.2259
30.79	32.67	49.8	43.3	tr|Q53GL6|Q53GL6_HUMAN	RNA binding protein (Autoantigenic, hnRNP-associated with lethal yellow) long isoform variant (Fragment) OS=Homo sapiens GN=RALY PE=2 SV=1	HUMAN	16	1.5708	0	1.1381
1.72	3.09	23.1	2.6	tr|B7Z6D5|B7Z6D5_HUMAN	Probable ATP-dependent RNA helicase DDX27 OS=Homo sapiens GN=DDX27 PE=1 SV=1	HUMAN	2	1.5703	0.2253	EF > 2
3.99	4.29	22.5	9.8	tr|Q71VH6|Q71VH6_HUMAN	1-acyl-sn-glycerol-3-phosphate acyltransferase (Fragment) OS=Homo sapiens PE=2 SV=1	HUMAN	3	1.5686	0.144	EF > 2
6.27	7.36	32.4	16.2	tr|A0A0J9YYD9|A0A0J9YYD9_HUMAN	Uncharacterized protein (Fragment) OS=Homo sapiens PE=4 SV=1	HUMAN	4	1.568	0.1927	EF > 2
0.68	2.57	16.2	0.8	sp|Q9Y483|MTF2_HUMAN	Metal-response element-binding transcription factor 2 OS=Homo sapiens GN=MTF2 PE=1 SV=2	HUMAN	1	1.5678	0.1502	EF > 2
3.95	4.46	27.5	4.3	tr|Q6FI03|Q6FI03_HUMAN	G3BP protein OS=Homo sapiens GN=G3BP PE=2 SV=1	HUMAN	3	1.5611	0.022	1.4045
0.05	2.36	12.5	0.4	RRRRRtr|B4E0B7|B4E0B7_HUMAN	REVERSED Condensin complex subunit 1 OS=Homo sapiens PE=2 SV=1	HUMAN	1	1.56
2.54	3.51	33.8	5.5	tr|B3KNS8|B3KNS8_HUMAN	cDNA FLJ30322 fis, clone BRACE2006703, highly similar to Surfeit locus protein 6 OS=Homo sapiens PE=2 SV=1	HUMAN	2	1.557
12.69	16.56	19.3	2.9	sp|Q86U86|PB1_HUMAN	Protein polybromo-1 OS=Homo sapiens GN=PBRM1 PE=1 SV=1	HUMAN	7	1.557	0.0254	1.4238
4.22	4.7	18.4	3.8	sp|Q96PP8|GBP5_HUMAN	Guanylate-binding protein 5 OS=Homo sapiens GN=GBP5 PE=1 SV=1	HUMAN	4	1.5569	0.3904	EF > 2
2	2.3	11.6	2.3	sp|Q13190|STX5_HUMAN	Syntaxin-5 OS=Homo sapiens GN=STX5 PE=1 SV=2	HUMAN	1	1.556
1.17	1.21	11.1	5.2	sp|Q53FV1|ORML2_HUMAN	ORM1-like protein 2 OS=Homo sapiens GN=ORMDL2 PE=1 SV=2	HUMAN	1	1.5554
2	18.51	57.7	43.1	sp|Q8IUE6|H2A2B_HUMAN	Histone H2A type 2-B OS=Homo sapiens GN=HIST2H2AB PE=1 SV=3	HUMAN	19	1.5493
2.03	2.93	16.2	1.6	sp|Q53GS7|GLE1_HUMAN	Nucleoporin GLE1 OS=Homo sapiens GN=GLE1 PE=1 SV=2	HUMAN	1	1.5492
26.41	26.62	52.6	33.7	tr|A0A024RBE7|A0A024RBE7_HUMAN	Thymopoietin, isoform CRA_c OS=Homo sapiens GN=TMPO PE=4 SV=1	HUMAN	15	1.5481	0	1.1694
1.77	4.63	20.7	4.1	sp|Q8TBP6|S2540_HUMAN	Solute carrier family 25 member 40 OS=Homo sapiens GN=SLC25A40 PE=1 SV=1	HUMAN	2	1.5479	0.3446	EF > 2
11.61	12.94	19.8	4.1	sp|Q14692|BMS1_HUMAN	Ribosome biogenesis protein BMS1 homolog OS=Homo sapiens GN=BMS1 PE=1 SV=1	HUMAN	5	1.5453	0.0225	1.4098
0.05	0.62	23.4	0	tr|Q59EA2|Q59EA2_HUMAN	Coronin (Fragment) OS=Homo sapiens PE=2 SV=1	HUMAN	0	1.543
0.13	3.79	10.2	0.4	tr|E9PBC6|E9PBC6_HUMAN	Transforming acidic coiled-coil-containing protein 2 OS=Homo sapiens GN=TACC2 PE=1 SV=1	HUMAN	2	1.542
0.06	0.63	9.2	0	tr|A0A024R542|A0A024R542_HUMAN	Tankyrase 1 binding protein 1, 182kDa, isoform CRA_a OS=Homo sapiens GN=TNKS1BP1 PE=2 SV=1	HUMAN	0	1.5407	0.3734	EF > 2
0.25	2.43	19.3	0	RRRRRtr|B4E2A0|B4E2A0_HUMAN	REVERSED cDNA FLJ61543, highly similar to Desmoplakin OS=Homo sapiens PE=2 SV=1	HUMAN	0	1.5388
26.28	27.11	61.5	51.1	sp|P16104|H2AX_HUMAN	Histone H2AX OS=Homo sapiens GN=H2AFX PE=1 SV=2	HUMAN	27	1.538	0.0592	1.5759
0.05	0.23	20.4	0	RRRRRtr|B3KXN9|B3KXN9_HUMAN	REVERSED cDNA FLJ45793 fis, clone NT2RI2009233 OS=Homo sapiens PE=2 SV=1	HUMAN	0	1.5379
29.36	29.6	57.3	43.9	sp|P22087|FBRL_HUMAN	rRNA 2'-O-methyltransferase fibrillarin OS=Homo sapiens GN=FBL PE=1 SV=2	HUMAN	17	1.5356	0	1.1082
2.31	2.84	13.6	3.2	tr|A0A024RAB0|A0A024RAB0_HUMAN	Endothelin converting enzyme 1, isoform CRA_a OS=Homo sapiens GN=ECE1 PE=4 SV=1	HUMAN	1	1.5338	0.0543	1.5645
2.06	3.39	14	3.1	sp|P78346-2|RPP30_HUMAN	Isoform 2 of Ribonuclease P protein subunit p30 OS=Homo sapiens GN=RPP30	HUMAN	1	1.5335
2.65	2.85	43.5	9.8	sp|Q9NV31|IMP3_HUMAN	U3 small nucleolar ribonucleoprotein protein IMP3 OS=Homo sapiens GN=IMP3 PE=1 SV=1	HUMAN	1	1.5333	0.1506	EF > 2
2	2.16	27.1	9.3	tr|Q53XK0|Q53XK0_HUMAN	BET1 homolog (S. cerevisiae) OS=Homo sapiens GN=BET1 PE=1 SV=1	HUMAN	2	1.5329
29.69	38.32	24.8	6.3	sp|Q9H583|HEAT1_HUMAN	HEAT repeat-containing protein 1 OS=Homo sapiens GN=HEATR1 PE=1 SV=3	HUMAN	16	1.5327	0.0108	1.369
0.17	1.66	32.2	2.9	tr|V9HWC6|V9HWC6_HUMAN	Peptidyl-prolyl cis-trans isomerase OS=Homo sapiens GN=HEL-S-39 PE=2 SV=1	HUMAN	1	1.5299
2.03	2.08	56.9	19.6	sp|P62891|RL39_HUMAN	60S ribosomal protein L39 OS=Homo sapiens GN=RPL39 PE=1 SV=2	HUMAN	3	1.5267	0.262	EF > 2
6.99	8.22	17.7	4.2	sp|P29590-8|PML_HUMAN	Isoform PML-2 of Protein PML OS=Homo sapiens GN=PML	HUMAN	4	1.5235	0.0079	1.2885
0.07	0.1	7.8	0	sp|Q96Q45|TM237_HUMAN	Transmembrane protein 237 OS=Homo sapiens GN=TMEM237 PE=1 SV=2	HUMAN	0	1.5212
2.43	10.22	25.3	5.8	tr|V9HWK4|V9HWK4_HUMAN	Epididymis luminal protein 162 OS=Homo sapiens GN=HEL162 PE=2 SV=1	HUMAN	4	1.5205	0.2735	EF > 2
7.19	9.69	29.9	5.8	tr|A0A024R8L7|A0A024R8L7_HUMAN	Acyl-coenzyme A oxidase OS=Homo sapiens GN=ACOX1 PE=3 SV=1	HUMAN	4	1.5196	0.1923	EF > 2
7.7	9.55	21	7.2	tr|B3KQT2|B3KQT2_HUMAN	Protein disulfide-isomerase OS=Homo sapiens PE=2 SV=1	HUMAN	5	1.5195	0.0776	1.6354
0.19	0.43	9.6	0	sp|A8MZ36|EVPLL_HUMAN	Envoplakin-like protein OS=Homo sapiens GN=EVPLL PE=2 SV=1	HUMAN	0	1.5165
2.41	6.45	12.8	3.1	tr|Q96F88|Q96F88_HUMAN	Processing of 1, ribonuclease P/MRP subunit (S. cerevisiae) OS=Homo sapiens GN=POP1 PE=2 SV=1	HUMAN	4	1.5165
44.93	46.62	47.1	28.4	sp|Q9NR30|DDX21_HUMAN	Nucleolar RNA helicase 2 OS=Homo sapiens GN=DDX21 PE=1 SV=5	HUMAN	25	1.5164	0	1.1349
0.05	0.88	13	0	sp|Q8NEZ3|WDR19_HUMAN	WD repeat-containing protein 19 OS=Homo sapiens GN=WDR19 PE=1 SV=2	HUMAN	0	1.5144
2.55	6.13	29.4	6.9	tr|D3DN44|D3DN44_HUMAN	HCG2023567, isoform CRA_a OS=Homo sapiens GN=hCG_2023567 PE=4 SV=1	HUMAN	3	1.5142
0.28	1.64	13	0	RRRRRtr|B2RWN6|B2RWN6_HUMAN	REVERSED KIAA1211 protein OS=Homo sapiens GN=KIAA1211 PE=2 SV=1	HUMAN	0	1.5136
2.36	3.03	22.6	3.7	sp|P19784|CSK22_HUMAN	Casein kinase II subunit alpha' OS=Homo sapiens GN=CSNK2A2 PE=1 SV=1	HUMAN	1	1.5116	0.5093	EF > 2
2.28	2.87	15	1.4	tr|B4DM28|B4DM28_HUMAN	cDNA FLJ50575, highly similar to U4/U6 small nuclear ribonucleoprotein Prp3 OS=Homo sapiens PE=2 SV=1	HUMAN	1	1.5107	0.2381	EF > 2
2	2.44	16.4	7	sp|Q9NRP0-2|OSTC_HUMAN	Isoform 2 of Oligosaccharyltransferase complex subunit OSTC OS=Homo sapiens GN=OSTC	HUMAN	1	1.5105
2.71	5.22	17.5	1.7	sp|O95782|AP2A1_HUMAN	AP-2 complex subunit alpha-1 OS=Homo sapiens GN=AP2A1 PE=1 SV=3	HUMAN	2	1.5095	0.4652	EF > 2
5.06	6.97	16.4	7.7	sp|Q01650|LAT1_HUMAN	Large neutral amino acids transporter small subunit 1 OS=Homo sapiens GN=SLC7A5 PE=1 SV=2	HUMAN	3	1.5089	0.0237	1.3594
1.1	1.57	13.9	1.9	tr|E9PRA4|E9PRA4_HUMAN	Immunoglobulin-like domain-containing receptor 2 OS=Homo sapiens GN=ILDR2 PE=1 SV=1	HUMAN	1	1.5074	0.6971	EF > 2
0.05	1.57	16.4	1	sp|Q9HD40|SPCS_HUMAN	O-phosphoseryl-tRNA(Sec) selenium transferase OS=Homo sapiens GN=SEPSECS PE=1 SV=2	HUMAN	1	1.5064
0.29	9.23	21.7	0.5	sp|Q02224-3|CENPE_HUMAN	Isoform 3 of Centromere-associated protein E OS=Homo sapiens GN=CENPE	HUMAN	2	1.5064
2.67	3.44	23.6	2.5	tr|A0A024R1D6|A0A024R1D6_HUMAN	HCG2011153, isoform CRA_b OS=Homo sapiens GN=hCG_2011153 PE=4 SV=1	HUMAN	2	1.5049	0.5449	EF > 2
0.26	4.42	28.8	0	sp|Q5TZA2|CROCC_HUMAN	Rootletin OS=Homo sapiens GN=CROCC PE=1 SV=1	HUMAN	0	1.5046	0.5792	EF > 2
1.62	1.66	19.5	9.8	sp|Q9Y5U9|IR3IP_HUMAN	Immediate early response 3-interacting protein 1 OS=Homo sapiens GN=IER3IP1 PE=1 SV=1	HUMAN	1	1.504
2.3	2.99	23.1	2.9	tr|V9HW09|V9HW09_HUMAN	Epididymis secretory sperm binding protein Li 91n OS=Homo sapiens GN=HEL-S-91n PE=2 SV=1	HUMAN	1	1.5029	0.57	EF > 2
1.53	1.58	18.6	7.8	tr|J3KTF9|J3KTF9_HUMAN	ORM1-like protein 3 (Fragment) OS=Homo sapiens GN=ORMDL3 PE=1 SV=1	HUMAN	1	1.5024
4.89	5.42	17.8	12.3	tr|A0A0G2JN66|A0A0G2JN66_HUMAN	T-cell receptor beta-1 chain C region OS=Homo sapiens GN=TRBC1 PE=1 SV=1	HUMAN	3	1.5012	0.3899	EF > 2
0.06	5.29	17.4	1	tr|B3KPM8|B3KPM8_HUMAN	cDNA FLJ31974 fis, clone NT2RP7008167, weakly similar to 85.1 kDa PROTEIN IN GREB-FEOA INTERGENIC REGION OS=Homo sapiens PE=2 SV=1	HUMAN	2	1.4981	0.5871	EF > 2
0.05	5.3	15.9	0	sp|Q6ZQQ6|WDR87_HUMAN	WD repeat-containing protein 87 OS=Homo sapiens GN=WDR87 PE=1 SV=3	HUMAN	0	1.4971
4.7	4.86	19.7	6.7	tr|H6DA28|H6DA28_HUMAN	CD5 molecule (Fragment) OS=Homo sapiens GN=CD5 PE=4 SV=1	HUMAN	3	1.4969	0.1063	1.7532
0.27	0.27	8.7	3.7	sp|P19397|CD53_HUMAN	Leukocyte surface antigen CD53 OS=Homo sapiens GN=CD53 PE=1 SV=1	HUMAN	2	1.4964	0.155	EF > 2
4.02	7.62	23.5	1.3	sp|Q7Z460|CLAP1_HUMAN	CLIP-associating protein 1 OS=Homo sapiens GN=CLASP1 PE=1 SV=1	HUMAN	2	1.4945	0.1278	1.985
35.36	40.3	46.3	27.4	sp|P23246|SFPQ_HUMAN	Splicing factor, proline- and glutamine-rich OS=Homo sapiens GN=SFPQ PE=1 SV=2	HUMAN	30	1.4922	0.0002	1.1934
2.01	2.02	29	10.8	tr|F6XHT0|F6XHT0_HUMAN	Selenoprotein K OS=Homo sapiens GN=SELK PE=1 SV=1	HUMAN	1	1.4898
0.08	2.14	10.6	0.3	tr|E7EQS8|E7EQS8_HUMAN	Methylcytosine dioxygenase TET2 OS=Homo sapiens GN=TET2 PE=1 SV=1	HUMAN	1	1.4867
4.03	20.9	67.5	44.7	tr|B4DEB1|B4DEB1_HUMAN	Histone H3 OS=Homo sapiens GN=H3F3A PE=1 SV=1	HUMAN	28	1.4835	0.1593	EF > 2
0.13	0.44	6	0	sp|Q5VV63|ATRN1_HUMAN	Attractin-like protein 1 OS=Homo sapiens GN=ATRNL1 PE=2 SV=2	HUMAN	0	1.4819
0.08	3.49	14.7	0	RRRRRsp|Q9P219|DAPLE_HUMAN	REVERSED Protein Daple OS=Homo sapiens GN=CCDC88C PE=1 SV=3	HUMAN	0	1.4813	0.5249	EF > 2
2.19	3.25	11.8	1	sp|O43909|EXTL3_HUMAN	Exostosin-like 3 OS=Homo sapiens GN=EXTL3 PE=1 SV=1	HUMAN	1	1.4813	0.2085	EF > 2
8.66	10.48	19.3	3.3	tr|Q58EY4|Q58EY4_HUMAN	SWI/SNF related, matrix associated, actin dependent regulator of chromatin, subfamily c, member 1 OS=Homo sapiens GN=SMARCC1 PE=2 SV=1	HUMAN	4	1.4808	0.0007	1.177
0.12	1.28	20.4	0	RRRRRsp|Q9Y2R4|DDX52_HUMAN	REVERSED Probable ATP-dependent RNA helicase DDX52 OS=Homo sapiens GN=DDX52 PE=1 SV=3	HUMAN	0	1.4804
0.34	2.15	16.3	0	RRRRRtr|A0A0U1RR93|A0A0U1RR93_HUMAN	REVERSED SH3 and multiple ankyrin repeat domains protein 3 OS=Homo sapiens GN=SHANK3 PE=1 SV=1	HUMAN	0	1.4804
0.06	0.8	14.4	0	sp|Q9BXX0|EMIL2_HUMAN	EMILIN-2 OS=Homo sapiens GN=EMILIN2 PE=1 SV=3	HUMAN	0	1.4783
1.92	5.56	17.8	2	tr|E7EW49|E7EW49_HUMAN	CLIP-associating protein 2 OS=Homo sapiens GN=CLASP2 PE=1 SV=1	HUMAN	3	1.4783	0.2504	EF > 2
0.93	2.67	21	4.6	sp|Q9H147|TDIF1_HUMAN	Deoxynucleotidyltransferase terminal-interacting protein 1 OS=Homo sapiens GN=DNTTIP1 PE=1 SV=2	HUMAN	2	1.4766	0.3403	EF > 2
0.91	1.15	13.2	1.5	tr|D3DTT5|D3DTT5_HUMAN	TBK1 binding protein 1, isoform CRA_a OS=Homo sapiens GN=TBKBP1 PE=4 SV=1	HUMAN	1	1.4734
4.21	5.1	17.9	2.7	tr|H3BSH7|H3BSH7_HUMAN	U3 small nucleolar RNA-associated protein 4 homolog (Fragment) OS=Homo sapiens GN=UTP4 PE=1 SV=1	HUMAN	2	1.4706	0.2579	EF > 2
0.17	2.39	12.3	0.4	tr|A0A024R7M7|A0A024R7M7_HUMAN	Tyrosine-protein kinase OS=Homo sapiens GN=JAK3 PE=3 SV=1	HUMAN	1	1.4703
0.08	3.61	13	0.3	RRRRRsp|Q5T5U3|RHG21_HUMAN	REVERSED Rho GTPase-activating protein 21 OS=Homo sapiens GN=ARHGAP21 PE=1 SV=1	HUMAN	1	1.4694
9.26	10.35	19.8	10.3	tr|A0A024R9D2|A0A024R9D2_HUMAN	Metadherin, isoform CRA_a OS=Homo sapiens GN=MTDH PE=4 SV=1	HUMAN	5	1.4692	0.2865	EF > 2
2.15	3.83	16.5	1	tr|A0A024R169|A0A024R169_HUMAN	Testis expressed sequence 10, isoform CRA_a OS=Homo sapiens GN=TEX10 PE=4 SV=1	HUMAN	1	1.468	0.3017	EF > 2
5.27	6.19	22.7	16.3	tr|Q49AG2|Q49AG2_HUMAN	TMED5 protein OS=Homo sapiens GN=TMED5 PE=2 SV=1	HUMAN	3	1.4677	0.0795	1.6414
15.88	17.36	28.9	12	sp|P35610|SOAT1_HUMAN	Sterol O-acyltransferase 1 OS=Homo sapiens GN=SOAT1 PE=1 SV=3	HUMAN	7	1.4671	0.008	1.2868
0.05	2.71	14.6	0	RRRRRtr|G3V394|G3V394_HUMAN	REVERSED Unconventional myosin-Va OS=Homo sapiens GN=MYO5A PE=1 SV=1	HUMAN	0	1.4651
0.26	1.36	15	0	tr|A8K3T5|A8K3T5_HUMAN	cDNA FLJ78278, highly similar to Homo sapiens zinc finger protein 219 (ZNF219), mRNA OS=Homo sapiens PE=2 SV=1	HUMAN	0	1.4651
4.6	15.84	20.7	2.5	sp|Q12873-3|CHD3_HUMAN	Isoform 3 of Chromodomain-helicase-DNA-binding protein 3 OS=Homo sapiens GN=CHD3	HUMAN	6	1.4647	0.2121	EF > 2
46.56	53.02	22.1	10.6	sp|Q92621|NU205_HUMAN	Nuclear pore complex protein Nup205 OS=Homo sapiens GN=NUP205 PE=1 SV=3	HUMAN	23	1.4626	0.0003	1.203
0.12	1.56	15.6	0	RRRRRsp|Q13972|RGRF1_HUMAN	REVERSED Ras-specific guanine nucleotide-releasing factor 1 OS=Homo sapiens GN=RASGRF1 PE=1 SV=2	HUMAN	0	1.4616
0.12	1.7	17.5	0	tr|R9QF58|R9QF58_HUMAN	Signal transducer and activator of transcription OS=Homo sapiens GN=STAT2 PE=3 SV=1	HUMAN	0	1.4606
0.06	0.78	13.9	0	RRRRRsp|Q8IWB1|IPRI_HUMAN	REVERSED Inositol 1,4,5-trisphosphate receptor-interacting protein OS=Homo sapiens GN=ITPRIP PE=1 SV=1	HUMAN	0	1.4603
0.09	1.55	12.2	0	RRRRRtr|B7ZM27|B7ZM27_HUMAN	REVERSED CCDC144A protein OS=Homo sapiens GN=CCDC144A PE=2 SV=1	HUMAN	0	1.4603
11.58	11.79	25.7	9.6	sp|Q53GS9|SNUT2_HUMAN	U4/U6.U5 tri-snRNP-associated protein 2 OS=Homo sapiens GN=USP39 PE=1 SV=2	HUMAN	6	1.4591	0.0582	1.4952
22.65	27.82	30.2	17.7	sp|Q13724|MOGS_HUMAN	Mannosyl-oligosaccharide glucosidase OS=Homo sapiens GN=MOGS PE=1 SV=5	HUMAN	15	1.4583	0.0278	1.3879
2.01	4.59	19.3	1.2	sp|Q9NX05|F120C_HUMAN	Constitutive coactivator of PPAR-gamma-like protein 2 OS=Homo sapiens GN=FAM120C PE=2 SV=3	HUMAN	2	1.4576
0.5	0.7	16.3	0	sp|Q9NRC8|SIR7_HUMAN	NAD-dependent protein deacetylase sirtuin-7 OS=Homo sapiens GN=SIRT7 PE=1 SV=1	HUMAN	0	1.4569	0.1733	EF > 2
1.09	3.05	14.6	0	tr|A0A024R8V6|A0A024R8V6_HUMAN	Ubiquitin specific peptidase 36, isoform CRA_b OS=Homo sapiens GN=USP36 PE=3 SV=1	HUMAN	0	1.4545	0.1736	EF > 2
7.88	11.62	25.3	6.7	sp|Q6NUQ4|TM214_HUMAN	Transmembrane protein 214 OS=Homo sapiens GN=TMEM214 PE=1 SV=2	HUMAN	6	1.4544	0.081	1.6303
0.24	2.51	10.8	0	RRRRRtr|F5GXF5|F5GXF5_HUMAN	REVERSED Nucleosome-remodeling factor subunit BPTF (Fragment) OS=Homo sapiens GN=BPTF PE=1 SV=2	HUMAN	0	1.4543	0.371	EF > 2
5.71	7	20.8	1.2	tr|A0A140VK53|A0A140VK53_HUMAN	Testicular secretory protein Li 53 OS=Homo sapiens PE=2 SV=1	HUMAN	4	1.454	0.2444	EF > 2
10.48	12.14	26.3	6.8	tr|A0A0B4J1V8|A0A0B4J1V8_HUMAN	HCG2039996 OS=Homo sapiens GN=PPAN-P2RY11 PE=3 SV=1	HUMAN	5	1.4533	0.127	1.6763
0.14	4.82	9	1.2	tr|A2VCQ3|A2VCQ3_HUMAN	ROR1 protein (Fragment) OS=Homo sapiens GN=ROR1 PE=2 SV=1	HUMAN	2	1.4532
0.06	0.43	16.5	0	sp|P12110-2|CO6A2_HUMAN	Isoform 2C2A of Collagen alpha-2(VI) chain OS=Homo sapiens GN=COL6A2	HUMAN	0	1.4517
18.46	18.56	56.9	46.3	sp|Q15907|RB11B_HUMAN	Ras-related protein Rab-11B OS=Homo sapiens GN=RAB11B PE=1 SV=4	HUMAN	11	1.4515	0.0174	1.3407
0.42	0.71	22.6	7.7	tr|A8ASI8|A8ASI8_HUMAN	BH3 interacting domain death agonist, isoform CRA_d OS=Homo sapiens GN=BID PE=2 SV=1	HUMAN	1	1.4488
5.99	8.87	20.3	3.5	sp|P42285|SK2L2_HUMAN	Superkiller viralicidic activity 2-like 2 OS=Homo sapiens GN=SKIV2L2 PE=1 SV=3	HUMAN	4	1.4487	0.0022	1.1948
60.44	61.69	54.1	35.6	tr|A8MXP9|A8MXP9_HUMAN	Matrin-3 OS=Homo sapiens GN=MATR3 PE=1 SV=1	HUMAN	38	1.4486	0	1.1255
41.04	42.57	22.2	6.2	sp|P49792|RBP2_HUMAN	E3 SUMO-protein ligase RanBP2 OS=Homo sapiens GN=RANBP2 PE=1 SV=2	HUMAN	24	1.4482	0.0055	1.2859
4.22	5.92	13.7	3.9	sp|Q9BTX1|NDC1_HUMAN	Nucleoporin NDC1 OS=Homo sapiens GN=NDC1 PE=1 SV=2	HUMAN	3	1.4459	0.0662	1.4989
0.09	0.61	14.6	0	RRRRRtr|B4DTV0|B4DTV0_HUMAN	REVERSED cDNA FLJ57801, highly similar to Homo sapiens AHNAK nucleoprotein (desmoyokin) (AHNAK), transcript variant 1, mRNA (Fragment) OS=Homo sapiens PE=2 SV=1	HUMAN	0	1.444
4.76	7.76	27.4	3.9	tr|Q6IAX9|Q6IAX9_HUMAN	SRPR protein OS=Homo sapiens GN=SRPR PE=2 SV=1	HUMAN	3	1.4433	0.1793	1.9522
39	43.02	40	26.6	tr|A0A024RAH8|A0A024RAH8_HUMAN	DEAD (Asp-Glu-Ala-Asp) box polypeptide 18, isoform CRA_b OS=Homo sapiens GN=DDX18 PE=3 SV=1	HUMAN	20	1.4419	0.0001	1.1617
0.18	3.64	17.9	0.4	sp|P20594|ANPRB_HUMAN	Atrial natriuretic peptide receptor 2 OS=Homo sapiens GN=NPR2 PE=1 SV=1	HUMAN	1	1.4413
0.2	3.94	15.1	0.3	tr|A0A024R319|A0A024R319_HUMAN	Laminin, beta 2 (Laminin S), isoform CRA_a OS=Homo sapiens GN=LAMB2 PE=4 SV=1	HUMAN	1	1.4413
1.14	2.77	17.2	2.2	tr|Q68DX6|Q68DX6_HUMAN	Putative uncharacterized protein DKFZp686P0776 OS=Homo sapiens GN=DKFZp686P0776 PE=2 SV=1	HUMAN	2	1.4396	0.1819	EF > 2
0.19	0.84	23.9	0	RRRRRtr|Q6ZWI0|Q6ZWI0_HUMAN	REVERSED cDNA FLJ41046 fis, clone NT2RP7009030 OS=Homo sapiens PE=2 SV=1	HUMAN	0	1.439
11.87	14.93	20.2	4.6	sp|Q12769|NU160_HUMAN	Nuclear pore complex protein Nup160 OS=Homo sapiens GN=NUP160 PE=1 SV=3	HUMAN	10	1.4381	0.0226	1.3465
0.2	0.93	15.4	0	sp|Q8N531|FBXL6_HUMAN	F-box/LRR-repeat protein 6 OS=Homo sapiens GN=FBXL6 PE=2 SV=1	HUMAN	0	1.4363
11.25	13.05	28.2	8.3	tr|A8KA74|A8KA74_HUMAN	cDNA FLJ76065 OS=Homo sapiens PE=2 SV=1	HUMAN	6	1.4357	0.1448	1.6841
31.93	33.14	86	64	sp|Q71DI3|H32_HUMAN	Histone H3.2 OS=Homo sapiens GN=HIST2H3A PE=1 SV=3	HUMAN	38	1.4356	0.0974	1.593
8.47	9.73	24.7	15.6	sp|Q9BVC6|TM109_HUMAN	Transmembrane protein 109 OS=Homo sapiens GN=TMEM109 PE=1 SV=1	HUMAN	7	1.4351	0.8122	EF > 2
33.18	63.29	32.8	16.4	sp|Q02880|TOP2B_HUMAN	DNA topoisomerase 2-beta OS=Homo sapiens GN=TOP2B PE=1 SV=3	HUMAN	29	1.4343	0.0002	1.1805
2.59	5.92	18	1.3	tr|A8K794|A8K794_HUMAN	cDNA FLJ76308, highly similar to Homo sapiens origin recognition complex, subunit 1-like (yeast) (ORC1L), mRNA OS=Homo sapiens PE=2 SV=1	HUMAN	1	1.4339	0.1704	EF > 2
21.86	22.73	53.6	32.5	tr|V9HWB9|V9HWB9_HUMAN	L-lactate dehydrogenase OS=Homo sapiens GN=HEL-S-133P PE=2 SV=1	HUMAN	12	1.4335	0.0001	1.1516
21.43	27.56	44	22	tr|V9HWB4|V9HWB4_HUMAN	Epididymis secretory sperm binding protein Li 89n OS=Homo sapiens GN=HEL-S-89n PE=2 SV=1	HUMAN	13	1.4331	0.0778	1.4995
13.95	15.09	27.4	7.8	tr|A8K905|A8K905_HUMAN	cDNA FLJ77615, highly similar to Homo sapiens nucleolar complex associated 3 homolog (S. cerevisiae) (NOC3L), mRNA OS=Homo sapiens PE=2 SV=1	HUMAN	7	1.4329	0.0082	1.2791
12.46	14.31	30.7	10.2	sp|Q15397|PUM3_HUMAN	Pumilio homolog 3 OS=Homo sapiens GN=PUM3 PE=1 SV=3	HUMAN	7	1.4312	0.0002	1.1418
27.15	27.46	50.3	37.8	sp|Q9P0L0-2|VAPA_HUMAN	Isoform 2 of Vesicle-associated membrane protein-associated protein A OS=Homo sapiens GN=VAPA	HUMAN	20	1.4283	0.0005	1.1773
1.7	8.04	15.9	1.3	tr|D3DS96|D3DS96_HUMAN	Bromodomain adjacent to zinc finger domain, 1A, isoform CRA_c OS=Homo sapiens GN=BAZ1A PE=4 SV=1	HUMAN	3	1.4266	0.1117	1.659
1.87	3.78	14.9	0.3	sp|Q12830-4|BPTF_HUMAN	Isoform 4 of Nucleosome-remodeling factor subunit BPTF OS=Homo sapiens GN=BPTF	HUMAN	1	1.4263	0.1106	1.6547
9.43	11.53	36.3	14.5	sp|Q8TDN6|BRX1_HUMAN	Ribosome biogenesis protein BRX1 homolog OS=Homo sapiens GN=BRIX1 PE=1 SV=2	HUMAN	5	1.4259	0.0655	1.4677
2.05	2.74	16	1.7	sp|Q9GZS1|RPA49_HUMAN	DNA-directed RNA polymerase I subunit RPA49 OS=Homo sapiens GN=POLR1E PE=1 SV=2	HUMAN	1	1.4258
0.18	1.27	21.6	0	tr|B4DI56|B4DI56_HUMAN	cDNA FLJ56082, highly similar to Homo sapiens smoothelin (SMTN), transcript variant 2, mRNA OS=Homo sapiens PE=2 SV=1	HUMAN	0	1.4256	0.5081	EF > 2
12.42	24.54	18.8	3.3	sp|O60287|NPA1P_HUMAN	Nucleolar pre-ribosomal-associated protein 1 OS=Homo sapiens GN=URB1 PE=1 SV=4	HUMAN	7	1.4246	0.028	1.3562
16.14	17.52	35.4	20.2	sp|Q9Y2X3|NOP58_HUMAN	Nucleolar protein 58 OS=Homo sapiens GN=NOP58 PE=1 SV=1	HUMAN	12	1.4245	0.0631	1.4589
0.09	2.34	12	0	RRRRRsp|A4FU69|EFCB5_HUMAN	REVERSED EF-hand calcium-binding domain-containing protein 5 OS=Homo sapiens GN=EFCAB5 PE=1 SV=3	HUMAN	0	1.4241
0.95	4.5	23.6	1.2	sp|Q13619|CUL4A_HUMAN	Cullin-4A OS=Homo sapiens GN=CUL4A PE=1 SV=3	HUMAN	2	1.424	0.4796	EF > 2
2.02	2.55	9.6	2.6	tr|B7ZLA9|B7ZLA9_HUMAN	KIAA1715 protein (Fragment) OS=Homo sapiens GN=KIAA1715 PE=2 SV=1	HUMAN	1	1.4235
0.09	0.6	9	0	tr|J3QL40|J3QL40_HUMAN	Monocarboxylate transporter 6 (Fragment) OS=Homo sapiens GN=SLC16A5 PE=1 SV=1	HUMAN	0	1.4228
0.06	4.59	10.8	0.6	tr|Q6ZR19|Q6ZR19_HUMAN	Receptor-type tyrosine-protein phosphatase beta (Fragment) OS=Homo sapiens GN=PTPRB PE=1 SV=1	HUMAN	2	1.4227
0.3	1	11	0	RRRRRtr|H3BQA7|H3BQA7_HUMAN	REVERSED Obscurin (Fragment) OS=Homo sapiens GN=OBSCN PE=1 SV=2	HUMAN	0	1.4224	0.1938	EF > 2
0.06	0.1	25.4	0	tr|B4DRD2|B4DRD2_HUMAN	cDNA FLJ57175, moderately similar to Pituitary tumor-transforming gene 1 protein-interacting protein OS=Homo sapiens PE=2 SV=1	HUMAN	0	1.4221
2.16	2.83	8	0.6	sp|P35658-5|NU214_HUMAN	Isoform 5 of Nuclear pore complex protein Nup214 OS=Homo sapiens GN=NUP214	HUMAN	1	1.4205	0.5572	EF > 2
9.42	9.79	27	9.4	tr|A0A024R5Q8|A0A024R5Q8_HUMAN	CTD (Carboxy-terminal domain, RNA polymerase II, polypeptide A) small phosphatase like 2, isoform CRA_a OS=Homo sapiens GN=CTDSPL2 PE=4 SV=1	HUMAN	5	1.4199	0.0103	1.238
2	2.06	20.2	10.6	tr|L8E711|L8E711_HUMAN	Alternative protein AADACL4 OS=Homo sapiens GN=AADACL4 PE=4 SV=1	HUMAN	1	1.4181
0.31	3.46	29.5	2.3	tr|G3V5T9|G3V5T9_HUMAN	Cyclin-dependent kinase 2 OS=Homo sapiens GN=CDK2 PE=1 SV=1	HUMAN	1	1.416
6.06	6.21	25.1	6.2	sp|Q92925-3|SMRD2_HUMAN	Isoform 3 of SWI/SNF-related matrix-associated actin-dependent regulator of chromatin subfamily D member 2 OS=Homo sapiens GN=SMARCD2	HUMAN	3	1.4154	0.0236	1.2956
8.1	20.24	19.2	1.7	sp|O75691|UTP20_HUMAN	Small subunit processome component 20 homolog OS=Homo sapiens GN=UTP20 PE=1 SV=3	HUMAN	6	1.415	0.0141	1.2951
0.44	0.6	17.8	0	sp|O15160-2|RPAC1_HUMAN	Isoform 2 of DNA-directed RNA polymerases I and III subunit RPAC1 OS=Homo sapiens GN=POLR1C	HUMAN	0	1.4149
8.97	11.42	23.4	4.2	sp|P57740|NU107_HUMAN	Nuclear pore complex protein Nup107 OS=Homo sapiens GN=NUP107 PE=1 SV=1	HUMAN	4	1.4142	0.023	1.3266
0.12	3.95	13.6	0	RRRRRsp|Q8NI35|INADL_HUMAN	REVERSED InaD-like protein OS=Homo sapiens GN=INADL PE=1 SV=3	HUMAN	0	1.4137	0.2109	EF > 2
2.82	3.21	26.2	9.3	tr|B7Z1T1|B7Z1T1_HUMAN	Tail-anchored protein insertion receptor WRB OS=Homo sapiens GN=WRB PE=1 SV=1	HUMAN	2	1.4135
4.16	4.18	20.9	7.1	tr|J9JIE6|J9JIE6_HUMAN	Transmembrane and coiled-coil domain-containing protein 1 OS=Homo sapiens GN=TMCO1 PE=1 SV=1	HUMAN	2	1.4118	0.2606	EF > 2
0.25	1.66	12.9	0	sp|Q9UKV0|HDAC9_HUMAN	Histone deacetylase 9 OS=Homo sapiens GN=HDAC9 PE=1 SV=2	HUMAN	0	1.4111
5.4	5.71	33.7	11	sp|Q96G21|IMP4_HUMAN	U3 small nucleolar ribonucleoprotein protein IMP4 OS=Homo sapiens GN=IMP4 PE=1 SV=1	HUMAN	5	1.4104	0.3263	EF > 2
4.34	5.25	14.7	3.2	tr|C9J7E5|C9J7E5_HUMAN	Transportin-3 OS=Homo sapiens GN=TNPO3 PE=1 SV=1	HUMAN	3	1.4099
0.09	3.2	12.1	0.4	sp|Q8N398|VW5B2_HUMAN	von Willebrand factor A domain-containing protein 5B2 OS=Homo sapiens GN=VWA5B2 PE=2 SV=2	HUMAN	1	1.4093	0.3265	EF > 2
22.18	22.32	49.8	42.8	sp|O75396|SC22B_HUMAN	Vesicle-trafficking protein SEC22b OS=Homo sapiens GN=SEC22B PE=1 SV=4	HUMAN	11	1.4093	0.0035	1.2132
0.05	1.45	15.7	0	sp|Q5JPF3|AN36C_HUMAN	Ankyrin repeat domain-containing protein 36C OS=Homo sapiens GN=ANKRD36C PE=1 SV=3	HUMAN	0	1.4088
0.23	4.55	21	0	sp|Q3V6T2|GRDN_HUMAN	Girdin OS=Homo sapiens GN=CCDC88A PE=1 SV=2	HUMAN	0	1.4088
4.11	4.53	27.7	6.5	sp|O43808|PM34_HUMAN	Peroxisomal membrane protein PMP34 OS=Homo sapiens GN=SLC25A17 PE=1 SV=1	HUMAN	4	1.4077	0.3788	EF > 2
0.12	1.05	12	0	RRRRRsp|Q9BWD1-2|THIC_HUMAN	REVERSED Isoform 2 of Acetyl-CoA acetyltransferase, cytosolic OS=Homo sapiens GN=ACAT2	HUMAN	0	1.4067
2	2.16	21.5	3.8	tr|C4P0D6|C4P0D6_HUMAN	Disrupted in schizophrenia 1 isoform 49 OS=Homo sapiens GN=DISC1 PE=2 SV=1	HUMAN	1	1.4053
2.23	3.17	32.2	7	sp|Q6RFH5|WDR74_HUMAN	WD repeat-containing protein 74 OS=Homo sapiens GN=WDR74 PE=1 SV=1	HUMAN	2	1.4039
0.17	3.17	13.2	0	RRRRRsp|Q8WWQ0|PHIP_HUMAN	REVERSED PH-interacting protein OS=Homo sapiens GN=PHIP PE=1 SV=2	HUMAN	0	1.4033
0.12	0.99	11.8	0	tr|G3V2J9|G3V2J9_HUMAN	Tubulin polyglutamylase TTLL5 OS=Homo sapiens GN=TTLL5 PE=1 SV=1	HUMAN	0	1.4027	0.7647	EF > 2
10.73	12.73	24.2	8.7	sp|Q8NI36|WDR36_HUMAN	WD repeat-containing protein 36 OS=Homo sapiens GN=WDR36 PE=1 SV=1	HUMAN	8	1.4026	0.0162	1.2652
0.07	0.13	34.8	0	RRRRRtr|Q9NRK2|Q9NRK2_HUMAN	REVERSED p15 protein OS=Homo sapiens GN=p15 PE=4 SV=1	HUMAN	0	1.4023
6.42	7.82	18	1.8	sp|P46013-2|KI67_HUMAN	Isoform Short of Antigen KI-67 OS=Homo sapiens GN=MKI67	HUMAN	3	1.4019	0.2273	1.8143
6.06	6.11	26.9	11.6	sp|Q7Z7K6|CENPV_HUMAN	Centromere protein V OS=Homo sapiens GN=CENPV PE=1 SV=1	HUMAN	4	1.4009	0.3198	EF > 2
0.28	5.77	12.2	0.4	RRRRRtr|Q5JWT2|Q5JWT2_HUMAN	REVERSED Mediator of RNA polymerase II transcription subunit 23 OS=Homo sapiens GN=MED23 PE=1 SV=1	HUMAN	1	1.4008
0.06	10.04	20.4	6.2	sp|P05771-2|KPCB_HUMAN	Isoform Beta-II of Protein kinase C beta type OS=Homo sapiens GN=PRKCB	HUMAN	5	1.3991
64.96	67.18	43.9	26.3	sp|Q9Y5B9|SP16H_HUMAN	FACT complex subunit SPT16 OS=Homo sapiens GN=SUPT16H PE=1 SV=1	HUMAN	31	1.3991	0.0031	1.2381
17.83	20.53	34	10.4	tr|A0A024R753|A0A024R753_HUMAN	RNA binding motif protein 28 isoform 1 OS=Homo sapiens GN=RBM28 PE=2 SV=1	HUMAN	9	1.3961	0.0959	1.4954
2.05	4.41	24.3	5.7	tr|H7C0J3|H7C0J3_HUMAN	Chromodomain-helicase-DNA-binding protein 3 (Fragment) OS=Homo sapiens GN=CHD3 PE=1 SV=1	HUMAN	2	1.396
0.89	1.14	17.5	0	tr|E5KS95|E5KS95_HUMAN	Elongation factor Ts, mitochondrial OS=Homo sapiens GN=TSFM PE=3 SV=1	HUMAN	0	1.3955	0.2856	EF > 2
10.77	11.6	23.3	10.2	tr|A8K7D9|A8K7D9_HUMAN	Importin subunit alpha OS=Homo sapiens PE=2 SV=1	HUMAN	6	1.393	0.0021	1.1796
59.61	61.24	42.8	25.7	tr|B7ZAX9|B7ZAX9_HUMAN	cDNA, FLJ79343, highly similar to SWI/SNF-related matrix-associated actin-dependent regulator of chromatin subfamily A member 5 (EC 3.6.1.-) OS=Homo sapiens PE=2 SV=1	HUMAN	32	1.3925	0.0013	1.212
0.24	1.19	18.4	0	tr|V9HWJ1|V9HWJ1_HUMAN	Glutathione synthetase OS=Homo sapiens GN=HEL-S-64p PE=2 SV=1	HUMAN	0	1.3923
0.81	1	16.6	3.4	tr|J3KPT4|J3KPT4_HUMAN	TraB domain-containing protein OS=Homo sapiens GN=TRABD PE=1 SV=1	HUMAN	1	1.3922
1.24	4.54	14.1	1.5	sp|Q8TEQ8|PIGO_HUMAN	GPI ethanolamine phosphate transferase 3 OS=Homo sapiens GN=PIGO PE=1 SV=3	HUMAN	3	1.392
59.28	59.91	54.8	39.8	sp|P20700|LMNB1_HUMAN	Lamin-B1 OS=Homo sapiens GN=LMNB1 PE=1 SV=2	HUMAN	35	1.3917	0.006	1.2543
2.96	3.21	29	2.1	tr|Q5U676|Q5U676_HUMAN	B3GAT3 protein (Fragment) OS=Homo sapiens GN=B3GAT3 PE=2 SV=1	HUMAN	1	1.3907	0.408	EF > 2
0.13	0.15	16.1	0	tr|V9HWC7|V9HWC7_HUMAN	Epididymis secretory sperm binding protein Li 128m OS=Homo sapiens GN=HEL-S-128m PE=2 SV=1	HUMAN	0	1.3895
0.1	0.55	17.8	0	sp|Q8N9F7|GDPD1_HUMAN	Glycerophosphodiester phosphodiesterase domain-containing protein 1 OS=Homo sapiens GN=GDPD1 PE=1 SV=2	HUMAN	0	1.3888
5.2	7.62	15	6.5	tr|Q71UA6|Q71UA6_HUMAN	Neutral amino acid transporter OS=Homo sapiens GN=SLC1A5 PE=2 SV=1	HUMAN	4	1.3885	0.8877	EF > 2
0.25	2.61	18.5	0	tr|B7Z7G3|B7Z7G3_HUMAN	cDNA FLJ57653, highly similar to Liprin-beta-2 OS=Homo sapiens PE=2 SV=1	HUMAN	0	1.3875	0.4109	EF > 2
0.21	2.63	12.7	0	RRRRRtr|B1AJZ2|B1AJZ2_HUMAN	REVERSED Vacuolar protein sorting 13 homolog D (S. cerevisiae) (Fragment) OS=Homo sapiens GN=VPS13D PE=4 SV=1	HUMAN	0	1.3867	0.498	EF > 2
2.03	2.19	21.2	4.2	tr|B4DLH2|B4DLH2_HUMAN	Chromosome 2 open reading frame 18, isoform CRA_c OS=Homo sapiens GN=C2orf18 PE=2 SV=1	HUMAN	1	1.3861
18	20.79	36	14.2	tr|B4E2A6|B4E2A6_HUMAN	cDNA FLJ55508, highly similar to Sad1/unc-84-like protein 2 OS=Homo sapiens PE=2 SV=1	HUMAN	9	1.3858	0.1042	1.4983
2.12	3.57	21.7	8.6	tr|Q6IAN5|Q6IAN5_HUMAN	TREX1 protein OS=Homo sapiens GN=TREX1 PE=2 SV=1	HUMAN	3	1.3855	0.2607	EF > 2
2.14	2.26	33.9	4.9	sp|Q9NPD3|EXOS4_HUMAN	Exosome complex component RRP41 OS=Homo sapiens GN=EXOSC4 PE=1 SV=3	HUMAN	1	1.3823	0.2593	EF > 2
4.02	4.63	22	6.5	tr|A0A090N8H4|A0A090N8H4_HUMAN	GTPase, IMAP family member 2, isoform CRA_c OS=Homo sapiens GN=HIMAP2 PE=4 SV=1	HUMAN	2	1.3821	0.3739	EF > 2
2	2.26	11.1	3.6	sp|Q86V85|GP180_HUMAN	Integral membrane protein GPR180 OS=Homo sapiens GN=GPR180 PE=2 SV=1	HUMAN	1	1.3818
6.01	6.02	28.7	20.5	sp|P50402|EMD_HUMAN	Emerin OS=Homo sapiens GN=EMD PE=1 SV=1	HUMAN	6	1.3816	0.4539	EF > 2
59.4	65.35	33.8	20.9	sp|Q9BQG0-2|MBB1A_HUMAN	Isoform 2 of Myb-binding protein 1A OS=Homo sapiens GN=MYBBP1A	HUMAN	33	1.3812	0	1.1462
0.96	4.02	16.6	2.6	sp|Q04759|KPCT_HUMAN	Protein kinase C theta type OS=Homo sapiens GN=PRKCQ PE=1 SV=3	HUMAN	2	1.3799	0.7643	EF > 2
0.16	2.91	20.6	2.2	tr|A0A0S2Z613|A0A0S2Z613_HUMAN	Retinol dehydrogenase 12 isoform 1 (Fragment) OS=Homo sapiens GN=RDH12 PE=2 SV=1	HUMAN	1	1.3794
0.07	2.43	10.4	0.7	RRRRRsp|Q14393|GAS6_HUMAN	REVERSED Growth arrest-specific protein 6 OS=Homo sapiens GN=GAS6 PE=1 SV=2	HUMAN	1	1.3789	0.7652	EF > 2
0.08	0.87	10.8	1	sp|Q9UN79|SOX13_HUMAN	Transcription factor SOX-13 OS=Homo sapiens GN=SOX13 PE=1 SV=3	HUMAN	1	1.3784	0.2231	EF > 2
2.43	4.6	13.7	0.7	sp|Q8WWQ0|PHIP_HUMAN	PH-interacting protein OS=Homo sapiens GN=PHIP PE=1 SV=2	HUMAN	1	1.378	0.6825	EF > 2
2.06	4.04	18.5	4.2	sp|Q12797|ASPH_HUMAN	Aspartyl/asparaginyl beta-hydroxylase OS=Homo sapiens GN=ASPH PE=1 SV=3	HUMAN	6	1.3769	0.6502	EF > 2
0.05	2.39	21.2	0	RRRRRtr|Q96PV1|Q96PV1_HUMAN	REVERSED KIAA1937 protein (Fragment) OS=Homo sapiens GN=KIAA1937 PE=2 SV=1	HUMAN	0	1.3767
2.24	2.98	30.5	4.1	tr|B2R6P4|B2R6P4_HUMAN	cDNA, FLJ93048, highly similar to Homo sapiens synaptobrevin-like 1 (SYBL1), mRNA OS=Homo sapiens PE=2 SV=1	HUMAN	1	1.3757
11.98	12.68	33.3	17.8	tr|A0A024R2F9|A0A024R2F9_HUMAN	Transmembrane protein 43 isoform 1 OS=Homo sapiens GN=TMEM43 PE=2 SV=1	HUMAN	8	1.3752	0.0974	1.4879
0.05	0.56	16	0	sp|Q6PCB0|VWA1_HUMAN	von Willebrand factor A domain-containing protein 1 OS=Homo sapiens GN=VWA1 PE=1 SV=1	HUMAN	0	1.3736
0.17	1.89	19.5	0	RRRRRtr|M0QZR4|M0QZR4_HUMAN	REVERSED Rho guanine nucleotide exchange factor 1 OS=Homo sapiens GN=ARHGEF1 PE=1 SV=1	HUMAN	0	1.3701	0.5197	EF > 2
4.61	7.84	16.5	1.8	sp|Q9Y6K5|OAS3_HUMAN	2'-5'-oligoadenylate synthase 3 OS=Homo sapiens GN=OAS3 PE=1 SV=3	HUMAN	2	1.3688	0.1296	1.5804
0.45	0.87	10.3	2.2	tr|A0A126GWE6|A0A126GWE6_HUMAN	Olfactory receptor OS=Homo sapiens GN=OR2T2 PE=3 SV=1	HUMAN	1	1.3662
0.11	0.62	15.9	0	tr|A0A024R419|A0A024R419_HUMAN	KIAA0971, isoform CRA_b OS=Homo sapiens GN=KIAA0971 PE=4 SV=1	HUMAN	0	1.3648
10.43	11.57	33.1	12.3	tr|A0MNN4|A0MNN4_HUMAN	CDW3/SMU1 OS=Homo sapiens GN=SMU1 PE=2 SV=1	HUMAN	6	1.3643	0.1672	1.6224
0.26	4.99	14.6	1	tr|Q66X48|Q66X48_HUMAN	CIITA IV OS=Homo sapiens GN=MHC2TA PE=2 SV=1	HUMAN	2	1.3641
0.11	3.07	12	0	tr|C9JQV3|C9JQV3_HUMAN	Serine/threonine-protein kinase 11-interacting protein OS=Homo sapiens GN=STK11IP PE=1 SV=1	HUMAN	0	1.3637
0.14	0.39	10.8	0	RRRRRtr|A0A024R6R4|A0A024R6R4_HUMAN	REVERSED Matrix metallopeptidase 2 (Gelatinase A, 72kDa gelatinase, 72kDa type IV collagenase), isoform CRA_a OS=Homo sapiens GN=MMP2 PE=3 SV=1	HUMAN	0	1.3637
2.21	2.93	25.9	5.4	tr|Q53RX3|Q53RX3_HUMAN	Putative uncharacterized protein RDH14 OS=Homo sapiens GN=RDH14 PE=2 SV=1	HUMAN	1	1.3607	0.8657	EF > 2
68.78	69.59	54.3	45.4	tr|D3DUZ3|D3DUZ3_HUMAN	Interferon, gamma-inducible protein 16, isoform CRA_a OS=Homo sapiens GN=IFI16 PE=4 SV=1	HUMAN	48	1.3599	0	1.1281
1.4	2.09	12	1	tr|E9PSI1|E9PSI1_HUMAN	Transmembrane 9 superfamily member OS=Homo sapiens PE=3 SV=1	HUMAN	1	1.3595
2.85	3.12	12.8	3.5	tr|A0A0S2Z3H6|A0A0S2Z3H6_HUMAN	Cleft lip and palate associated transmembrane protein 1 isoform 1 (Fragment) OS=Homo sapiens GN=CLPTM1 PE=2 SV=1	HUMAN	2	1.3591	0.2116	EF > 2
7.12	9.18	17.7	5.2	sp|Q01780|EXOSX_HUMAN	Exosome component 10 OS=Homo sapiens GN=EXOSC10 PE=1 SV=2	HUMAN	5	1.3582	0.1678	1.86
37.24	37.75	30	20.5	sp|Q8TCJ2|STT3B_HUMAN	Dolichyl-diphosphooligosaccharide--protein glycosyltransferase subunit STT3B OS=Homo sapiens GN=STT3B PE=1 SV=1	HUMAN	26	1.3575	0.0001	1.1284
83.65	87.45	33	21.9	sp|Q8TEM1|PO210_HUMAN	Nuclear pore membrane glycoprotein 210 OS=Homo sapiens GN=NUP210 PE=1 SV=3	HUMAN	51	1.3573	0	1.11
5.38	6.48	23.3	6.3	sp|Q9P2W9|STX18_HUMAN	Syntaxin-18 OS=Homo sapiens GN=STX18 PE=1 SV=1	HUMAN	4	1.356	0.2113	1.8434
0.1	0.54	12.6	0	RRRRRsp|Q8N159|NAGS_HUMAN	REVERSED N-acetylglutamate synthase, mitochondrial OS=Homo sapiens GN=NAGS PE=1 SV=1	HUMAN	0	1.3543
4.56	5.72	16.9	2.3	tr|A0A024R1K8|A0A024R1K8_HUMAN	Splicing factor 3a, subunit 1, 120kDa, isoform CRA_a OS=Homo sapiens GN=SF3A1 PE=4 SV=1	HUMAN	2	1.3537	0.4296	EF > 2
4.02	4.69	39.6	6.9	tr|Q5J7U2|Q5J7U2_HUMAN	TGF beta-inducible nuclear protein 1 OS=Homo sapiens GN=CDK105 PE=2 SV=1	HUMAN	2	1.3536	0.0724	1.4494
2.03	2.08	29.8	3.8	tr|I3L0U5|I3L0U5_HUMAN	Coiled-coil domain-containing protein 137 (Fragment) OS=Homo sapiens GN=CCDC137 PE=1 SV=1	HUMAN	1	1.3534
10.86	12.43	21	6.5	tr|A0A024RBB8|A0A024RBB8_HUMAN	Oxysterol-binding protein OS=Homo sapiens GN=OSBPL8 PE=3 SV=1	HUMAN	6	1.3529	0.0503	1.3537
0.06	0.29	27.7	0	RRRRRtr|A7WPJ2|A7WPJ2_HUMAN	REVERSED MHC class I antigen (Fragment) OS=Homo sapiens GN=HLA-C PE=3 SV=1	HUMAN	0	1.3527
43.45	43.8	39.2	27.4	sp|Q14974|IMB1_HUMAN	Importin subunit beta-1 OS=Homo sapiens GN=KPNB1 PE=1 SV=2	HUMAN	20	1.3516	0	1.1292
0.31	0.43	7.5	0	RRRRRsp|Q8NBE8|KLH23_HUMAN	REVERSED Kelch-like protein 23 OS=Homo sapiens GN=KLHL23 PE=1 SV=1	HUMAN	0	1.3504
2.03	4.6	14.2	2.6	sp|Q96G46|DUS3L_HUMAN	tRNA-dihydrouridine(47) synthase [NAD(P)(+)]-like OS=Homo sapiens GN=DUS3L PE=1 SV=2	HUMAN	2	1.3501	0.668	EF > 2
0.8	4.14	16.7	0.5	sp|Q6KC79-2|NIPBL_HUMAN	Isoform 2 of Nipped-B-like protein OS=Homo sapiens GN=NIPBL	HUMAN	2	1.3491
0.1	3.79	21.7	0.6	tr|Q5GIA7|Q5GIA7_HUMAN	Antigen MU-RMS-40.16A (Fragment) OS=Homo sapiens PE=2 SV=1	HUMAN	1	1.3488
0.89	6.26	12.4	0.7	sp|Q9UIW2|PLXA1_HUMAN	Plexin-A1 OS=Homo sapiens GN=PLXNA1 PE=1 SV=3	HUMAN	2	1.3481	0.5464	EF > 2
0.08	1.51	14	0.3	RRRRRsp|Q9NYU2|UGGG1_HUMAN	REVERSED UDP-glucose:glycoprotein glucosyltransferase 1 OS=Homo sapiens GN=UGGT1 PE=1 SV=3	HUMAN	1	1.3478
2.06	2.28	9.3	2	tr|Q6NUM7|Q6NUM7_HUMAN	AGPAT5 protein (Fragment) OS=Homo sapiens GN=AGPAT5 PE=2 SV=1	HUMAN	1	1.3475
3.76	4.08	16.5	7.5	sp|Q01196-10|RUNX1_HUMAN	Isoform AML-1I of Runt-related transcription factor 1 OS=Homo sapiens GN=RUNX1	HUMAN	3	1.3473	0.516	EF > 2
4.52	7.56	18.9	2.4	tr|A0A024RDG1|A0A024RDG1_HUMAN	Vesicle docking protein p115, isoform CRA_a OS=Homo sapiens GN=VDP PE=4 SV=1	HUMAN	3	1.3473	0.4933	EF > 2
2.01	2.37	24	14.6	tr|C9JVQ0|C9JVQ0_HUMAN	Small nuclear ribonucleoprotein G OS=Homo sapiens GN=SNRPG PE=1 SV=1	HUMAN	2	1.347
33.93	35.02	47	28.9	sp|Q5SSJ5|HP1B3_HUMAN	Heterochromatin protein 1-binding protein 3 OS=Homo sapiens GN=HP1BP3 PE=1 SV=1	HUMAN	16	1.3465	0.0008	1.1685
5.76	20.29	35.4	15.2	tr|Q59GL1|Q59GL1_HUMAN	Synaptotagmin binding, cytoplasmic RNA interacting protein variant (Fragment) OS=Homo sapiens PE=2 SV=1	HUMAN	11	1.346	0.0908	1.513
0.1	1.22	10.8	0	sp|P41594|GRM5_HUMAN	Metabotropic glutamate receptor 5 OS=Homo sapiens GN=GRM5 PE=1 SV=2	HUMAN	0	1.3458
2.2	2.41	24.5	3.2	sp|Q9Y3A2|UTP11_HUMAN	Probable U3 small nucleolar RNA-associated protein 11 OS=Homo sapiens GN=UTP11 PE=1 SV=2	HUMAN	1	1.3421	0.028	1.2638
0.41	1.82	27.2	0	sp|Q8IXT5|RB12B_HUMAN	RNA-binding protein 12B OS=Homo sapiens GN=RBM12B PE=1 SV=2	HUMAN	0	1.3417	0.2286	EF > 2
2.1	2.46	9.2	1.2	sp|Q02487-2|DSC2_HUMAN	Isoform 2B of Desmocollin-2 OS=Homo sapiens GN=DSC2	HUMAN	1	1.3412
0.17	2.93	13.5	0	tr|B0I1S4|B0I1S4_HUMAN	DNHD1 variant protein (Fragment) OS=Homo sapiens PE=2 SV=1	HUMAN	0	1.3405	0.2077	EF > 2
13.62	22	16.4	5	sp|Q5SRE5|NU188_HUMAN	Nucleoporin NUP188 homolog OS=Homo sapiens GN=NUP188 PE=1 SV=1	HUMAN	8	1.34	0.2172	1.7421
2.55	2.9	34.5	11.9	sp|P07305|H10_HUMAN	Histone H1.0 OS=Homo sapiens GN=H1F0 PE=1 SV=3	HUMAN	2	1.3394	0.6373	EF > 2
20.98	21.05	34.6	32.5	sp|Q9H3N1|TMX1_HUMAN	Thioredoxin-related transmembrane protein 1 OS=Homo sapiens GN=TMX1 PE=1 SV=1	HUMAN	13	1.3394	0.0177	1.2609
4.29	4.65	14.8	4.5	tr|A0A024R629|A0A024R629_HUMAN	Sialophorin (GpL115, leukosialin, CD43), isoform CRA_a OS=Homo sapiens GN=SPN PE=4 SV=1	HUMAN	2	1.3381	0.5947	EF > 2
11.47	12.65	27.8	9.3	tr|A0A024QYS2|A0A024QYS2_HUMAN	Transmembrane 9 superfamily member OS=Homo sapiens PE=2 SV=1	HUMAN	8	1.3379	0.0718	1.3839
0.16	0.92	17	0	RRRRRtr|J3KNQ4|J3KNQ4_HUMAN	REVERSED Alpha-parvin OS=Homo sapiens GN=PARVA PE=1 SV=1	HUMAN	0	1.3377
4.08	4.95	26.4	6.8	sp|Q15084-5|PDIA6_HUMAN	Isoform 5 of Protein disulfide-isomerase A6 OS=Homo sapiens GN=PDIA6	HUMAN	3	1.3369	0.3295	EF > 2
16.65	24.29	18.7	5.4	tr|Q9HBD4|Q9HBD4_HUMAN	SMARCA4 isoform 2 OS=Homo sapiens GN=SMARCA4 PE=1 SV=1	HUMAN	12	1.3357	0.1688	1.5489
0.5	0.51	12.4	0	sp|Q9P0B6|CC167_HUMAN	Coiled-coil domain-containing protein 167 OS=Homo sapiens GN=CCDC167 PE=1 SV=2	HUMAN	0	1.3346
3.73	4.06	43.5	5	tr|B4DF33|B4DF33_HUMAN	cDNA FLJ57960 OS=Homo sapiens PE=2 SV=1	HUMAN	2	1.3338
2.07	2.37	21.9	8.2	tr|Q53HG1|Q53HG1_HUMAN	13kDa differentiation-associated protein variant (Fragment) OS=Homo sapiens PE=2 SV=1	HUMAN	1	1.3329
0.17	0.38	16.5	0	tr|A0A024R029|A0A024R029_HUMAN	Activator of basal transcription 1, isoform CRA_a OS=Homo sapiens GN=ABT1 PE=4 SV=1	HUMAN	0	1.3315	0.2118	EF > 2
2.35	4.84	12.1	0.8	sp|Q6P9B9|INT5_HUMAN	Integrator complex subunit 5 OS=Homo sapiens GN=INTS5 PE=1 SV=1	HUMAN	1	1.3289	0.1633	1.7616
7.42	11.48	30.3	7.7	tr|B3KQ21|B3KQ21_HUMAN	cDNA FLJ32640 fis, clone SYNOV2001033, highly similar to U3 small nucleolar RNA-associated protein 6 homolog OS=Homo sapiens PE=2 SV=1	HUMAN	5	1.3286	0.0335	1.2739
19.16	19.41	52.9	39.7	tr|A0A087WUC6|A0A087WUC6_HUMAN	Signal peptidase complex subunit 2 OS=Homo sapiens GN=SPCS2 PE=1 SV=1	HUMAN	16	1.3284	0.0242	1.2693
1.79	4.26	15.7	1.9	tr|A0A140VKB1|A0A140VKB1_HUMAN	Testis secretory sperm-binding protein Li 238E OS=Homo sapiens PE=2 SV=1	HUMAN	2	1.328
1.54	5.51	19.7	4.3	sp|Q6IC98|GRAM4_HUMAN	GRAM domain-containing protein 4 OS=Homo sapiens GN=GRAMD4 PE=1 SV=1	HUMAN	3	1.3274
0.16	0.77	15.7	0	RRRRRtr|V9HW90|V9HW90_HUMAN	REVERSED Epididymis luminal protein 75 OS=Homo sapiens GN=HEL-75 PE=2 SV=1	HUMAN	0	1.3273
0.9	1.43	17.7	1.1	tr|L8B8F6|L8B8F6_HUMAN	ATL1 zinc finger protein OS=Homo sapiens GN=ATL1 PE=2 SV=1	HUMAN	1	1.3267	0.0528	1.3351
9.85	18.62	16.6	2	sp|Q14571|ITPR2_HUMAN	Inositol 1,4,5-trisphosphate receptor type 2 OS=Homo sapiens GN=ITPR2 PE=1 SV=2	HUMAN	7	1.3266	0.019	1.2513
3.91	5.45	18.9	2.3	tr|A0A087WWS1|A0A087WWS1_HUMAN	THO complex subunit 1 OS=Homo sapiens GN=THOC1 PE=1 SV=1	HUMAN	2	1.3253	0.4822	EF > 2
0.24	4.68	14.3	0.3	RRRRRtr|A0A024R8E8|A0A024R8E8_HUMAN	REVERSED Senataxin, isoform CRA_b OS=Homo sapiens GN=SETX PE=4 SV=1	HUMAN	1	1.3252
2.54	3.19	25.2	4.4	tr|B2R673|B2R673_HUMAN	cDNA, FLJ92818, highly similar to Homo sapiens pyruvate dehydrogenase complex, component X (PDHX), mRNA OS=Homo sapiens PE=2 SV=1	HUMAN	2	1.3242
0.55	0.73	13.9	0	sp|O15492|RGS16_HUMAN	Regulator of G-protein signaling 16 OS=Homo sapiens GN=RGS16 PE=1 SV=2	HUMAN	0	1.3239
0.07	0.2	13.4	0	RRRRRtr|B7Z5A5|B7Z5A5_HUMAN	REVERSED cDNA FLJ61332, highly similar to Rho-GTPase-activating protein 25 OS=Homo sapiens PE=2 SV=1	HUMAN	0	1.3236
0.39	1.38	21.4	0	tr|B3KWQ9|B3KWQ9_HUMAN	cDNA FLJ43613 fis, clone SPLEN2015679, highly similar to TRAF3-interacting JNK-activating modulator (Fragment) OS=Homo sapiens PE=2 SV=1	HUMAN	0	1.3232	0.1258	1.6053
8.76	10.6	20.8	4.1	sp|Q10570|CPSF1_HUMAN	Cleavage and polyadenylation specificity factor subunit 1 OS=Homo sapiens GN=CPSF1 PE=1 SV=2	HUMAN	5	1.3227	0.0521	1.329
8.44	9.94	16	3.7	sp|Q16531|DDB1_HUMAN	DNA damage-binding protein 1 OS=Homo sapiens GN=DDB1 PE=1 SV=1	HUMAN	5	1.3218	0.0408	1.2993
14.91	16.19	27.1	8.7	tr|C9J6P4|C9J6P4_HUMAN	Zinc finger CCCH-type antiviral protein 1 OS=Homo sapiens GN=ZC3HAV1 PE=1 SV=1	HUMAN	12	1.3218	0.008	1.2095
4.34	5.53	19.9	3.9	tr|A0A087WT20|A0A087WT20_HUMAN	DDB1- and CUL4-associated factor 13 OS=Homo sapiens GN=DCAF13 PE=1 SV=1	HUMAN	2	1.32	0.0654	1.3578
2.02	2.48	24.3	7.9	tr|C9JE12|C9JE12_HUMAN	Transmembrane and ubiquitin-like domain-containing protein 1 (Fragment) OS=Homo sapiens GN=TMUB1 PE=1 SV=1	HUMAN	1	1.3193
13.65	15.65	24.8	7.4	tr|A0A087WV73|A0A087WV73_HUMAN	Probable 28S rRNA (cytosine(4447)-C(5))-methyltransferase OS=Homo sapiens GN=NOP2 PE=1 SV=1	HUMAN	8	1.3185	0.0436	1.3049
0.5	4.81	8.9	0.8	tr|A0A087X0E3|A0A087X0E3_HUMAN	Helicase SRCAP (Fragment) OS=Homo sapiens GN=SRCAP PE=1 SV=1	HUMAN	3	1.3182
63.35	63.88	47.5	33.9	sp|P13010|XRCC5_HUMAN	X-ray repair cross-complementing protein 5 OS=Homo sapiens GN=XRCC5 PE=1 SV=3	HUMAN	35	1.3171	0	1.1068
0.47	0.56	15.5	0	tr|V9HWI1|V9HWI1_HUMAN	Epididymis secretory protein Li 10 OS=Homo sapiens GN=HEL-S-10 PE=2 SV=1	HUMAN	0	1.3167	0.7089	EF > 2
0.18	0.37	16.3	0	tr|A0A024R4U4|A0A024R4U4_HUMAN	Parvin, gamma, isoform CRA_b OS=Homo sapiens GN=PARVG PE=4 SV=1	HUMAN	0	1.316	0.6527	EF > 2
1.26	2.57	22.7	9.2	tr|B4DVU2|B4DVU2_HUMAN	cDNA FLJ58432, highly similar to Homo sapiens G patch domain containing 4 (GPATC4), transcript variant 2, mRNA OS=Homo sapiens PE=2 SV=1	HUMAN	2	1.3159
5.47	6.88	5.3	1.3	sp|Q04721|NOTC2_HUMAN	Neurogenic locus notch homolog protein 2 OS=Homo sapiens GN=NOTCH2 PE=1 SV=3	HUMAN	3	1.3158	0.1585	1.7093
3.94	3.96	33.8	23.5	sp|P63218|GBG5_HUMAN	Guanine nucleotide-binding protein G(I)/G(S)/G(O) subunit gamma-5 OS=Homo sapiens GN=GNG5 PE=1 SV=3	HUMAN	2	1.3145	0.2081	1.7233
4.4	5.76	15.7	1.7	tr|B7ZM99|B7ZM99_HUMAN	MTHFD1L protein OS=Homo sapiens GN=MTHFD1L PE=1 SV=1	HUMAN	2	1.3137
35.74	42.73	25.2	13	tr|A0A024R071|A0A024R071_HUMAN	Nucleoporin 155kDa, isoform CRA_a OS=Homo sapiens GN=NUP155 PE=4 SV=1	HUMAN	19	1.3089	0.0373	1.2859
0.06	0.25	27.5	0	sp|Q9Y6A4|CFA20_HUMAN	Cilia- and flagella-associated protein 20 OS=Homo sapiens GN=CFAP20 PE=1 SV=1	HUMAN	0	1.3086
45.44	48.65	50.2	34.5	tr|A8K9K6|A8K9K6_HUMAN	cDNA FLJ76962, highly similar to Homo sapiens nucleolar protein 5A (56kDa with KKE/D repeat) (NOL5A), mRNA OS=Homo sapiens PE=2 SV=1	HUMAN	27	1.3082	0.0005	1.1467
22.28	26.56	33.3	14.5	sp|P46459|NSF_HUMAN	Vesicle-fusing ATPase OS=Homo sapiens GN=NSF PE=1 SV=3	HUMAN	15	1.3075	0.3668	1.8718
6.55	7.49	54	31.8	sp|P62318|SMD3_HUMAN	Small nuclear ribonucleoprotein Sm D3 OS=Homo sapiens GN=SNRPD3 PE=1 SV=1	HUMAN	5	1.3065	0.1098	1.5164
2.07	2.39	20.2	5.2	tr|B3KS98|B3KS98_HUMAN	Eukaryotic translation initiation factor 3 subunit H OS=Homo sapiens GN=EIF3H PE=1 SV=1	HUMAN	1	1.3063
1.37	1.67	14.6	1.1	tr|B2RBP7|B2RBP7_HUMAN	cDNA, FLJ95623, highly similar to Homo sapiens differentially expressed in FDCP 6 homolog (mouse) (DEF6), mRNA OS=Homo sapiens PE=2 SV=1	HUMAN	1	1.3061
48.85	50.72	69.3	53.4	sp|P36578|RL4_HUMAN	60S ribosomal protein L4 OS=Homo sapiens GN=RPL4 PE=1 SV=5	HUMAN	38	1.3055	0.004	1.1889
1.65	1.65	60	20	tr|B7Z4A1|B7Z4A1_HUMAN	cDNA FLJ50798, weakly similar to Ubiquinol-cytochrome c reductase complex ubiquinone-binding protein QP-C (EC 1.10.2.2) OS=Homo sapiens PE=2 SV=1	HUMAN	2	1.3047	0.4666	EF > 2
7.38	18.17	64.4	47.9	tr|H0YNE9|H0YNE9_HUMAN	Ras-related protein Rab-8B (Fragment) OS=Homo sapiens GN=RAB8B PE=1 SV=1	HUMAN	11	1.3035	0.4889	EF > 2
71.34	71.48	58	44.1	sp|P17844|DDX5_HUMAN	Probable ATP-dependent RNA helicase DDX5 OS=Homo sapiens GN=DDX5 PE=1 SV=1	HUMAN	39	1.3033	0	1.1118
0.09	5.56	15.5	0.3	tr|Q2NNQ8|Q2NNQ8_HUMAN	FER-1-like protein 4 OS=Homo sapiens GN=FER1L4 PE=2 SV=1	HUMAN	1	1.303	0.707	EF > 2
0.38	0.63	13.4	0	RRRRRtr|Q68DX6|Q68DX6_HUMAN	REVERSED Putative uncharacterized protein DKFZp686P0776 OS=Homo sapiens GN=DKFZp686P0776 PE=2 SV=1	HUMAN	0	1.303	0.8674	EF > 2
0.51	1.38	23.8	0	tr|B4DV82|B4DV82_HUMAN	Poly [ADP-ribose] polymerase OS=Homo sapiens PE=2 SV=1	ADP-ribose	0	1.3017
2.04	2.25	27.9	8.8	sp|Q5J8M3-3|EMC4_HUMAN	Isoform 3 of ER membrane protein complex subunit 4 OS=Homo sapiens GN=EMC4	HUMAN	1	1.3014
24.27	25.2	47.1	36	tr|B3KM97|B3KM97_HUMAN	cDNA FLJ10554 fis, clone NT2RP2002385, highly similar to Synaptic glycoprotein SC2 OS=Homo sapiens PE=2 SV=1	HUMAN	21	1.3014	0.0109	1.2101
2.15	3.94	26.4	10.2	tr|Q6P6D7|Q6P6D7_HUMAN	Phosphoglycerate mutase 1 (Brain) OS=Homo sapiens GN=PGAM1 PE=2 SV=1	HUMAN	3	1.3001	0.4882	EF > 2
4.08	5.22	24	5.3	tr|H3BRG4|H3BRG4_HUMAN	Cytochrome b-c1 complex subunit 2, mitochondrial OS=Homo sapiens GN=UQCRC2 PE=1 SV=1	HUMAN	3	1.2997	0.628	EF > 2
19.43	23.58	21.9	7.4	sp|Q8NI27|THOC2_HUMAN	THO complex subunit 2 OS=Homo sapiens GN=THOC2 PE=1 SV=2	HUMAN	13	1.2987	0.0296	1.2599
8.32	9.56	24.3	16.1	tr|A2AB90|A2AB90_HUMAN	Tapasin OS=Homo sapiens GN=TAPBP PE=1 SV=1	HUMAN	9	1.2984	0.1139	1.456
0.4	1.47	25.7	6.6	sp|O75663|TIPRL_HUMAN	TIP41-like protein OS=Homo sapiens GN=TIPRL PE=1 SV=2	HUMAN	1	1.2982
2.92	2.92	26	7.7	tr|Q5U071|Q5U071_HUMAN	High-mobility group box 2 OS=Homo sapiens PE=2 SV=1	HUMAN	1	1.298	0.5724	EF > 2
2.2	4.34	14.3	2.7	tr|B2R736|B2R736_HUMAN	cDNA, FLJ93263, highly similar to Homo sapiens intercellular adhesion molecule 3 (ICAM3), mRNA OS=Homo sapiens PE=2 SV=1	HUMAN	2	1.2973	0.163	1.6783
2.02	2.36	16.3	2.7	tr|A0A024QZF1|A0A024QZF1_HUMAN	HCG19665, isoform CRA_a OS=Homo sapiens GN=hCG_19665 PE=4 SV=1	HUMAN	1	1.2965
0.63	3.22	14.1	0.4	tr|A0A024R250|A0A024R250_HUMAN	Nucleolar protein 8, isoform CRA_a OS=Homo sapiens GN=NOL8 PE=4 SV=1	HUMAN	1	1.2949
14.2	14.7	25.7	13.9	tr|X5DNI9|X5DNI9_HUMAN	7-dehydrocholesterol reductase isoform A (Fragment) OS=Homo sapiens GN=DHCR7 PE=2 SV=1	HUMAN	8	1.2942	0.023	1.2362
8.69	8.85	33.9	19.4	tr|B2R6U8|B2R6U8_HUMAN	cDNA, FLJ93125, highly similar to Homo sapiens cleavage and polyadenylation specific factor 5, 25 kDa(CPSF5), mRNA OS=Homo sapiens PE=2 SV=1	HUMAN	5	1.2933	0.0809	1.3502
2.04	3.76	11.8	1.2	sp|Q13370|PDE3B_HUMAN	cGMP-inhibited 3',5'-cyclic phosphodiesterase B OS=Homo sapiens GN=PDE3B PE=1 SV=2	HUMAN	2	1.2932
13.41	15.41	26.2	6.4	sp|Q8TDD1|DDX54_HUMAN	ATP-dependent RNA helicase DDX54 OS=Homo sapiens GN=DDX54 PE=1 SV=2	HUMAN	6	1.2931	0.3847	EF > 2
0.05	0.11	9.6	0	tr|E5RGS2|E5RGS2_HUMAN	Receptor expression-enhancing protein OS=Homo sapiens GN=REEP4 PE=1 SV=1	HUMAN	0	1.2916
3.46	4.43	19.4	2.2	sp|Q9H8H2|DDX31_HUMAN	Probable ATP-dependent RNA helicase DDX31 OS=Homo sapiens GN=DDX31 PE=1 SV=2	HUMAN	2	1.2905	0.3345	EF > 2
8.59	9.37	17.8	9.1	sp|Q96A33|CCD47_HUMAN	Coiled-coil domain-containing protein 47 OS=Homo sapiens GN=CCDC47 PE=1 SV=1	HUMAN	5	1.2903	0.0206	1.2099
1.85	2.63	14.4	0.8	tr|F8WAN4|F8WAN4_HUMAN	FERM domain-containing protein 4A OS=Homo sapiens GN=FRMD4A PE=1 SV=1	HUMAN	1	1.2896
14.14	15.55	22.5	10.9	tr|Q59ED7|Q59ED7_HUMAN	Putative uncharacterized protein (Fragment) OS=Homo sapiens PE=2 SV=1	HUMAN	8	1.2894	0.0471	1.2833
0.18	0.21	13.3	0	RRRRRtr|V5NW11|V5NW11_HUMAN	REVERSED MHC class I antigen (Fragment) OS=Homo sapiens GN=HLA-C PE=3 SV=1	HUMAN	0	1.2892
6	7.44	26.5	18.7	tr|A0A024QYX0|A0A024QYX0_HUMAN	Emopamil binding protein OS=Homo sapiens GN=EBP PE=2 SV=1	HUMAN	10	1.2892	0.2644	EF > 2
0.11	1.74	19.1	1.2	sp|Q6PI26|SHQ1_HUMAN	Protein SHQ1 homolog OS=Homo sapiens GN=SHQ1 PE=1 SV=2	HUMAN	1	1.2888
0.05	3.01	11.1	0.3	sp|A0AVI2|FR1L5_HUMAN	Fer-1-like protein 5 OS=Homo sapiens GN=FER1L5 PE=2 SV=2	HUMAN	1	1.2887
4.16	5.79	20.2	3.2	tr|A8K330|A8K330_HUMAN	cDNA FLJ77055, highly similar to Homo sapiens WD repeat domain 75 (WDR75), mRNA (Fragment) OS=Homo sapiens PE=2 SV=1	HUMAN	2	1.2884	0.7385	EF > 2
89.97	92.5	47.2	33.2	sp|Q08211|DHX9_HUMAN	ATP-dependent RNA helicase A OS=Homo sapiens GN=DHX9 PE=1 SV=4	HUMAN	56	1.2884	0.0001	1.1289
2.49	3.17	19	4.1	tr|Q53HG3|Q53HG3_HUMAN	Peroxisomal D3,D2-enoyl-CoA isomerase isoform 1 variant (Fragment) OS=Homo sapiens PE=2 SV=1	HUMAN	1	1.2879	0.7026	EF > 2
68.53	69.53	40.7	31.7	tr|A0A0S2Z3L2|A0A0S2Z3L2_HUMAN	ATPase Ca++ transporting cardiac muscle slow twitch 2 isoform 1 (Fragment) OS=Homo sapiens GN=ATP2A2 PE=2 SV=1	HUMAN	35	1.2874	0.001	1.151
49.18	53.81	37.3	24.4	sp|Q9H0A0|NAT10_HUMAN	RNA cytidine acetyltransferase OS=Homo sapiens GN=NAT10 PE=1 SV=2	HUMAN	28	1.287	0.0407	1.2704
0.06	0.89	20.6	0	sp|Q5VUA4-2|ZN318_HUMAN	Isoform 2 of Zinc finger protein 318 OS=Homo sapiens GN=ZNF318	HUMAN	0	1.2863
4.58	5.09	59.3	9.3	sp|Q9Y3Y2|CHTOP_HUMAN	Chromatin target of PRMT1 protein OS=Homo sapiens GN=CHTOP PE=1 SV=2	HUMAN	2	1.2858	0.1441	1.4527
2.15	6.64	25.5	3.7	tr|F5H5U2|F5H5U2_HUMAN	ATP-dependent RNA helicase DDX55 OS=Homo sapiens GN=DDX55 PE=1 SV=1	HUMAN	3	1.2855	0.6062	EF > 2
4.08	4.93	18.1	4	tr|H0YG20|H0YG20_HUMAN	alpha-1,2-Mannosidase OS=Homo sapiens GN=MAN1B1 PE=1 SV=2	HUMAN	3	1.2843
4.74	5.93	18.2	2.3	sp|Q9UKV3-5|ACINU_HUMAN	Isoform 4 of Apoptotic chromatin condensation inducer in the nucleus OS=Homo sapiens GN=ACIN1	HUMAN	3	1.2839	0.419	EF > 2
6.75	9.59	22	7.5	tr|A2A2G4|A2A2G4_HUMAN	Dolichyl pyrophosphate Man9GlcNAc2 alpha-1,3-glucosyltransferase OS=Homo sapiens GN=ALG6 PE=1 SV=1	HUMAN	4	1.2837	0.315	EF > 2
0.77	1	23.1	0	tr|B4DIS6|B4DIS6_HUMAN	cDNA FLJ56443, highly similar to Putative ATP-dependent RNA helicase DHX33 (EC 3.6.1.-) OS=Homo sapiens PE=2 SV=1	HUMAN	0	1.2818
4.02	4.44	20.3	3	tr|A0A024R102|A0A024R102_HUMAN	SWI/SNF related, matrix associated, actin dependent regulator of chromatin, subfamily d, member 1, isoform CRA_e OS=Homo sapiens GN=SMARCD1 PE=4 SV=1	HUMAN	2	1.2818	0.1324	1.5419
18.14	20.34	32.8	14	sp|Q12788|TBL3_HUMAN	Transducin beta-like protein 3 OS=Homo sapiens GN=TBL3 PE=1 SV=2	HUMAN	12	1.2811	0.0535	1.287
2.61	2.72	21.4	1.6	sp|Q969P0|IGSF8_HUMAN	Immunoglobulin superfamily member 8 OS=Homo sapiens GN=IGSF8 PE=1 SV=1	HUMAN	1	1.279	0.5334	EF > 2
0.52	0.95	28.8	0	tr|K7EJC8|K7EJC8_HUMAN	Golgi SNAP receptor complex member 1 OS=Homo sapiens GN=GOSR1 PE=1 SV=1	HUMAN	0	1.2782
0.19	5.21	10.1	0.3	RRRRRtr|R4GN35|R4GN35_HUMAN	REVERSED DENN domain-containing protein 4C OS=Homo sapiens GN=DENND4C PE=1 SV=1	HUMAN	1	1.2758
2.05	2.12	16.8	3.4	sp|Q96NB2|SFXN2_HUMAN	Sideroflexin-2 OS=Homo sapiens GN=SFXN2 PE=1 SV=2	HUMAN	1	1.2729
6.87	7.18	22.1	13.8	sp|Q6Y1H2|HACD2_HUMAN	Very-long-chain (3R)-3-hydroxyacyl-CoA dehydratase 2 OS=Homo sapiens GN=HACD2 PE=1 SV=1	HUMAN	4	1.2729	0.0584	1.2934
2.01	2.42	28.2	21.2	sp|Q9NQG1|MANBL_HUMAN	Protein MANBAL OS=Homo sapiens GN=MANBAL PE=1 SV=1	HUMAN	2	1.2727
2.24	3.47	11	2	tr|J3QQW9|J3QQW9_HUMAN	Polycomb protein SUZ12 OS=Homo sapiens GN=SUZ12 PE=1 SV=1	HUMAN	2	1.2726	0.3545	EF > 2
0.45	2.95	15.8	0.9	tr|H3BTQ3|H3BTQ3_HUMAN	Folate transporter 1 OS=Homo sapiens GN=SLC19A1 PE=1 SV=1	HUMAN	1	1.2723
0.53	0.76	11	0	RRRRRtr|V9J128|V9J128_HUMAN	REVERSED Cytochrome c oxidase subunit 2 OS=Homo sapiens GN=COX2 PE=3 SV=1	HUMAN	0	1.2702
0.57	1.17	11.9	0	sp|Q8WXK1|ASB15_HUMAN	Ankyrin repeat and SOCS box protein 15 OS=Homo sapiens GN=ASB15 PE=2 SV=3	HUMAN	0	1.2699	0.8041	EF > 2
13.52	14.5	31.5	13.9	sp|Q96CS3|FAF2_HUMAN	FAS-associated factor 2 OS=Homo sapiens GN=FAF2 PE=1 SV=2	HUMAN	7	1.2696	0.033	1.2385
0.1	0.96	11.5	0	sp|Q8WU17|RN139_HUMAN	E3 ubiquitin-protein ligase RNF139 OS=Homo sapiens GN=RNF139 PE=1 SV=1	HUMAN	0	1.2692
4.6	7.04	25.7	4.7	tr|K7ER00|K7ER00_HUMAN	Phenylalanine--tRNA ligase alpha subunit OS=Homo sapiens GN=FARSA PE=1 SV=1	HUMAN	3	1.2687	0.4814	EF > 2
2.25	2.41	24	8.9	tr|Q6FGV9|Q6FGV9_HUMAN	PMVK protein (Fragment) OS=Homo sapiens GN=PMVK PE=2 SV=1	HUMAN	2	1.2676	0.5229	EF > 2
16.37	28.82	39.8	18.6	tr|J9JID7|J9JID7_HUMAN	Lamin B2, isoform CRA_a OS=Homo sapiens GN=LMNB2 PE=1 SV=1	HUMAN	14	1.2674	0.0409	1.2516
4.24	4.29	22.3	8.3	sp|Q8WUY8|NAT14_HUMAN	N-acetyltransferase 14 OS=Homo sapiens GN=NAT14 PE=1 SV=1	HUMAN	3	1.267	0.2551	EF > 2
0.13	0.29	18.5	0	tr|D3YTC8|D3YTC8_HUMAN	Leukocyte-associated immunoglobulin-like receptor 1 OS=Homo sapiens GN=LAIR1 PE=1 SV=2	HUMAN	0	1.2668
0.06	0.07	7.9	0	tr|Q8NDG8|Q8NDG8_HUMAN	Putative uncharacterized protein DKFZp434I1020 (Fragment) OS=Homo sapiens GN=DKFZp434I1020 PE=2 SV=1	HUMAN	0	1.2647
1.81	2.65	26.3	2.1	sp|P51570-2|GALK1_HUMAN	Isoform 2 of Galactokinase OS=Homo sapiens GN=GALK1	HUMAN	1	1.2637	0.2656	EF > 2
7.94	9.46	26	4.7	sp|Q14684|RRP1B_HUMAN	Ribosomal RNA processing protein 1 homolog B OS=Homo sapiens GN=RRP1B PE=1 SV=3	HUMAN	4	1.2634	0.1357	1.3808
16.86	17.25	73.3	49	tr|Q8WVX7|Q8WVX7_HUMAN	Ribosomal protein S19 (Fragment) OS=Homo sapiens PE=2 SV=1	HUMAN	10	1.2631	0.0016	1.126
0.2	0.87	19.1	0	tr|B2RDF5|B2RDF5_HUMAN	cDNA, FLJ96587, highly similar to Homo sapiens SUMO-1 activating enzyme subunit 2 (UBA2), mRNA OS=Homo sapiens PE=2 SV=1	HUMAN	0	1.2629	0.7786	EF > 2
7.38	8.45	32.8	12.2	tr|B2R7I0|B2R7I0_HUMAN	cDNA, FLJ93451, highly similar to Homo sapiens thioredoxin domain containing 14 (TXNDC14), mRNA OS=Homo sapiens PE=2 SV=1	HUMAN	4	1.2626	0.052	1.2667
3.75	4.42	21.5	3.3	tr|B3KPD3|B3KPD3_HUMAN	cDNA FLJ31633 fis, clone NT2RI2003407, highly similar to Inner centromere protein (Fragment) OS=Homo sapiens PE=2 SV=1	HUMAN	2	1.2625	0.5237	EF > 2
2.36	3.88	26.6	3.2	tr|A8KAQ6|A8KAQ6_HUMAN	cDNA FLJ76490, highly similar to Homo sapiens ancient ubiquitous protein 1 (AUP1), transcript variant 2, mRNA OS=Homo sapiens PE=2 SV=1	HUMAN	1	1.2624	0.1038	1.4205
1.69	4.8	18	0.8	tr|A0A0S2A4E4|A0A0S2A4E4_HUMAN	Amylo-1, 6-glucosidase, 4-alpha-glucanotransferase (Glycogen debranching enzyme, glycogen storage disease type III), isoform CRA_b OS=Homo sapiens GN=AGL PE=4 SV=1	HUMAN	2	1.2618	0.3414	EF > 2
4.43	4.65	11.3	3.4	sp|Q8WWM7-8|ATX2L_HUMAN	Isoform 8 of Ataxin-2-like protein OS=Homo sapiens GN=ATXN2L	HUMAN	3	1.2617	0.5315	EF > 2
2.24	2.27	10.6	3	sp|Q92643|GPI8_HUMAN	GPI-anchor transamidase OS=Homo sapiens GN=PIGK PE=1 SV=2	HUMAN	1	1.2608
2.6	4.75	16.1	0.5	sp|P18583-7|SON_HUMAN	Isoform G of Protein SON OS=Homo sapiens GN=SON	HUMAN	1	1.2602	0.1967	1.6848
0.59	0.88	29.8	0	tr|C9JMN4|C9JMN4_HUMAN	Protein FAM3C (Fragment) OS=Homo sapiens GN=FAM3C PE=1 SV=1	HUMAN	0	1.2601	0.6754	EF > 2
19.95	20.52	40.3	30.3	tr|Q66K91|Q66K91_HUMAN	Small nuclear ribonucleoprotein-associated protein OS=Homo sapiens GN=SNRPB PE=2 SV=1	HUMAN	16	1.2593	0.0014	1.122
10.33	10.59	53.9	22.4	sp|P62750|RL23A_HUMAN	60S ribosomal protein L23a OS=Homo sapiens GN=RPL23A PE=1 SV=1	HUMAN	5	1.2583	0.0269	1.215
4.17	6.02	13.8	2.6	sp|Q5SNT2|TM201_HUMAN	Transmembrane protein 201 OS=Homo sapiens GN=TMEM201 PE=1 SV=1	HUMAN	2	1.2574	0.5262	EF > 2
0.91	0.91	41.5	9.4	tr|A0A024R1X4|A0A024R1X4_HUMAN	HCG16955, isoform CRA_b OS=Homo sapiens GN=hCG_16955 PE=4 SV=1	HUMAN	1	1.2571
17.01	26.86	23.9	14.4	tr|A0A024R3J7|A0A024R3J7_HUMAN	HCG2032701, isoform CRA_a OS=Homo sapiens GN=hCG_2032701 PE=4 SV=1	HUMAN	13	1.2569	0.0481	1.2541
19.62	20.05	62.3	54.1	tr|A0A158RFU6|A0A158RFU6_HUMAN	RAB7, member RAS oncogene family, isoform CRA_a OS=Homo sapiens GN=RAB7A PE=2 SV=1	HUMAN	11	1.2568	0.0078	1.1659
21.76	22.35	84.9	66.7	sp|P30050|RL12_HUMAN	60S ribosomal protein L12 OS=Homo sapiens GN=RPL12 PE=1 SV=1	HUMAN	12	1.2568	0.0295	1.2229
2.04	2.37	11	1.2	sp|Q9BPU6|DPYL5_HUMAN	Dihydropyrimidinase-related protein 5 OS=Homo sapiens GN=DPYSL5 PE=1 SV=1	HUMAN	1	1.2565
7.42	8.05	39.6	13.5	tr|A0A0S2Z583|A0A0S2Z583_HUMAN	Retinol dehydrogenase 11 isoform 1 (Fragment) OS=Homo sapiens GN=RDH11 PE=2 SV=1	HUMAN	8	1.2563	0.0885	1.3387
0.06	0.17	8.1	0	RRRRRtr|L7RTG7|L7RTG7_HUMAN	REVERSED Fibroblast growth factor receptor substrate 2 OS=Homo sapiens GN=FRS2 PE=4 SV=1	HUMAN	0	1.256
11.66	15.44	53.7	39	sp|P42766|RL35_HUMAN	60S ribosomal protein L35 OS=Homo sapiens GN=RPL35 PE=1 SV=2	HUMAN	8	1.2555	0.1588	1.4241
1.67	2.05	11.1	1.7	sp|P49711|CTCF_HUMAN	Transcriptional repressor CTCF OS=Homo sapiens GN=CTCF PE=1 SV=1	HUMAN	1	1.2552	0.3005	EF > 2
2.75	2.96	18.9	4.7	sp|Q9H8P0|PORED_HUMAN	Polyprenol reductase OS=Homo sapiens GN=SRD5A3 PE=1 SV=1	HUMAN	1	1.2549	0.1509	1.5369
0.7	3.72	15.9	3.5	sp|O94925-3|GLSK_HUMAN	Isoform 3 of Glutaminase kidney isoform, mitochondrial OS=Homo sapiens GN=GLS	HUMAN	2	1.2548	0.8246	EF > 2
5.37	5.64	29.7	15.2	tr|B4DZZ0|B4DZZ0_HUMAN	cDNA FLJ52128, highly similar to PRA1 family protein 3 OS=Homo sapiens PE=2 SV=1	HUMAN	3	1.2543	0.0707	1.2997
1.22	4.13	20.4	1.8	sp|Q9Y263|PLAP_HUMAN	Phospholipase A-2-activating protein OS=Homo sapiens GN=PLAA PE=1 SV=2	HUMAN	2	1.2535
6.53	8.88	36.8	23.8	tr|H3BN55|H3BN55_HUMAN	Ras-related protein Rab-27A (Fragment) OS=Homo sapiens GN=RAB27A PE=1 SV=1	HUMAN	5	1.2533	0.2236	1.5996
7.49	7.92	28.1	15.4	tr|B7Z7A8|B7Z7A8_HUMAN	cDNA FLJ50722, highly similar to Surfeit locus protein 4 OS=Homo sapiens PE=2 SV=1	HUMAN	5	1.2511	0.0838	1.3224
12.93	16.93	17.5	7.5	sp|Q03701|CEBPZ_HUMAN	CCAAT/enhancer-binding protein zeta OS=Homo sapiens GN=CEBPZ PE=1 SV=3	HUMAN	7	1.2508	0.2222	1.4951
2.74	2.81	23.4	2.6	tr|B4DWS6|B4DWS6_HUMAN	cDNA FLJ61181, highly similar to Homo sapiens hydroxysteroid (17-beta) dehydrogenase 12 (HSD17B12), mRNA OS=Homo sapiens PE=2 SV=1	HUMAN	1	1.2507	0.4925	EF > 2
5.8	10.61	20.3	0.8	sp|Q14789-4|GOGB1_HUMAN	Isoform 4 of Golgin subfamily B member 1 OS=Homo sapiens GN=GOLGB1	HUMAN	3	1.2497	0.2111	1.4914
0.48	0.7	18.7	0	tr|A0A024RCX8|A0A024RCX8_HUMAN	Peptidyl-prolyl cis-trans isomerase OS=Homo sapiens GN=PPIL1 PE=3 SV=1	HUMAN	0	1.2495
4.23	4.61	21.4	5.1	tr|A0A0J9YYL3|A0A0J9YYL3_HUMAN	Poly(U)-binding-splicing factor PUF60 (Fragment) OS=Homo sapiens GN=PUF60 PE=1 SV=1	HUMAN	3	1.2493	0.4632	EF > 2
41.61	45.77	26.5	15.7	sp|O75533|SF3B1_HUMAN	Splicing factor 3B subunit 1 OS=Homo sapiens GN=SF3B1 PE=1 SV=3	HUMAN	30	1.2486	0.0056	1.1603
0.97	1.54	18.2	2.5	tr|B4DYK0|B4DYK0_HUMAN	cDNA FLJ60967 OS=Homo sapiens PE=2 SV=1	HUMAN	1	1.2485	0.2741	EF > 2
0.9	1.65	13.6	1.6	sp|Q96CU9|FXRD1_HUMAN	FAD-dependent oxidoreductase domain-containing protein 1 OS=Homo sapiens GN=FOXRED1 PE=1 SV=2	HUMAN	1	1.2482	0.7416	EF > 2
2.09	2.09	25.1	6.7	tr|H7C2R9|H7C2R9_HUMAN	Uncharacterized protein C7orf50 (Fragment) OS=Homo sapiens GN=C7orf50 PE=1 SV=1	HUMAN	1	1.2482
2.17	2.35	21.3	2.6	sp|Q13454-2|TUSC3_HUMAN	Isoform 2 of Tumor suppressor candidate 3 OS=Homo sapiens GN=TUSC3	HUMAN	1	1.2462
45.41	48.41	36	23.6	sp|P05023|AT1A1_HUMAN	Sodium/potassium-transporting ATPase subunit alpha-1 OS=Homo sapiens GN=ATP1A1 PE=1 SV=1	HUMAN	26	1.2459	0.1252	1.3312
10.7	11.43	43.3	34.5	tr|B0YIY4|B0YIY4_HUMAN	CD3d antigen, delta polypeptide (TiT3 complex), isoform CRA_a OS=Homo sapiens GN=CD3D PE=2 SV=1	HUMAN	8	1.245	0.1582	1.4046
5.95	6.36	35.5	16.7	tr|A0A024RD35|A0A024RD35_HUMAN	Elongation of very long chain fatty acids protein OS=Homo sapiens GN=ELOVL5 PE=3 SV=1	HUMAN	7	1.2444	0.1694	1.4371
3.4	4.05	20.8	3.9	tr|H3BSM7|H3BSM7_HUMAN	RUS1 family protein C16orf58 OS=Homo sapiens GN=C16orf58 PE=1 SV=1	HUMAN	2	1.2438	0.391	EF > 2
42.07	42.86	45.3	39.1	tr|B2RE46|B2RE46_HUMAN	cDNA, FLJ96923, highly similar to Homo sapiens ribophorin II (RPN2), mRNA OS=Homo sapiens PE=2 SV=1	HUMAN	26	1.2429	0.0709	1.2689
13.13	16.1	19.4	6	tr|Q6MZM3|Q6MZM3_HUMAN	Putative uncharacterized protein DKFZp686C21148 OS=Homo sapiens GN=DKFZp686C21148 PE=2 SV=1	HUMAN	7	1.2428	0.1353	1.3612
7.27	9.33	30.5	6.1	tr|A8K964|A8K964_HUMAN	cDNA FLJ75071, highly similar to Homo sapiens pinin, desmosome associated protein (PNN), mRNA OS=Homo sapiens PE=2 SV=1	HUMAN	4	1.2427	0.6372	EF > 2
33.02	34.76	32.2	23.8	tr|J3KPF3|J3KPF3_HUMAN	4F2 cell-surface antigen heavy chain OS=Homo sapiens GN=SLC3A2 PE=1 SV=1	HUMAN	16	1.2425	0.1187	1.322
0.09	6.5	23.8	0	sp|O15078|CE290_HUMAN	Centrosomal protein of 290 kDa OS=Homo sapiens GN=CEP290 PE=1 SV=2	HUMAN	0	1.2424	0.3097	EF > 2
0.22	0.64	13.4	0	sp|Q9NXS2|QPCTL_HUMAN	Glutaminyl-peptide cyclotransferase-like protein OS=Homo sapiens GN=QPCTL PE=1 SV=2	HUMAN	0	1.2423
8.27	8.58	33.2	16.8	tr|H0Y6T6|H0Y6T6_HUMAN	Nurim (Fragment) OS=Homo sapiens GN=NRM PE=1 SV=1	HUMAN	4	1.2416	0.0675	1.2729
0.11	1.35	15.2	0	sp|Q9BVJ6|UT14A_HUMAN	U3 small nucleolar RNA-associated protein 14 homolog A OS=Homo sapiens GN=UTP14A PE=1 SV=1	HUMAN	0	1.2415	0.623	EF > 2
0.13	3.17	14.3	0.4	RRRRRtr|H0YCZ2|H0YCZ2_HUMAN	REVERSED Protein CASC5 (Fragment) OS=Homo sapiens GN=CASC5 PE=1 SV=1	HUMAN	1	1.2415
0.15	1.57	15	0	RRRRRtr|A0A0C4DGX4|A0A0C4DGX4_HUMAN	REVERSED Cullin-1 OS=Homo sapiens GN=CUL1 PE=1 SV=1	HUMAN	0	1.2415
0.08	0.69	14.8	0	tr|B2R728|B2R728_HUMAN	cDNA, FLJ93255, highly similar to Homo sapiens solute carrier family 7 (cationic amino acidtransporter, y+ system), member 1 (SLC7A1), mRNA OS=Homo sapiens PE=2 SV=1	HUMAN	0	1.2398
8.27	9.01	16.8	8.1	sp|Q9UBV2|SE1L1_HUMAN	Protein sel-1 homolog 1 OS=Homo sapiens GN=SEL1L PE=1 SV=3	HUMAN	6	1.2388	0.3723	1.7545
33.2	35	53.3	41.7	tr|A0A024RAD5|A0A024RAD5_HUMAN	Dolichyl-diphosphooligosaccharide--protein glycosyltransferase 48 kDa subunit OS=Homo sapiens GN=DDOST PE=3 SV=1	HUMAN	22	1.2384	0.051	1.2396
6.6	6.86	35.7	14.7	sp|Q96HY6|DDRGK_HUMAN	DDRGK domain-containing protein 1 OS=Homo sapiens GN=DDRGK1 PE=1 SV=2	HUMAN	5	1.2381	0.1421	1.384
0.67	1.07	25.8	7.9	tr|B2R4V4|B2R4V4_HUMAN	cDNA, FLJ92232, highly similar to Homo sapiens barrier to autointegration factor 1 (BANF1), mRNA OS=Homo sapiens PE=2 SV=1	HUMAN	1	1.238
2.11	3.91	16.1	0.9	tr|Q59HG1|Q59HG1_HUMAN	Chromosome-associated kinesin KIF4A variant (Fragment) OS=Homo sapiens PE=2 SV=1	HUMAN	1	1.2365	0.637	EF > 2
0.08	0.98	12.5	0	sp|Q8ND23|CARL3_HUMAN	Capping protein, Arp2/3 and myosin-I linker protein 3 OS=Homo sapiens GN=CARMIL3 PE=2 SV=2	HUMAN	0	1.2361
2.25	4.56	10.4	0.7	tr|A6NEM2|A6NEM2_HUMAN	Host cell factor 1 OS=Homo sapiens GN=HCFC1 PE=1 SV=2	HUMAN	2	1.2358	0.357	EF > 2
0.33	1.21	15.7	0	tr|A8K2S7|A8K2S7_HUMAN	cDNA FLJ77865 OS=Homo sapiens PE=2 SV=1	HUMAN	0	1.2347
0.11	5.71	17.8	0.3	tr|A0A024R1G4|A0A024R1G4_HUMAN	Myosin XVIIIB, isoform CRA_d OS=Homo sapiens GN=MYO18B PE=3 SV=1	HUMAN	2	1.2345
2.39	2.48	29.5	14.5	sp|Q16774-3|KGUA_HUMAN	Isoform 3 of Guanylate kinase OS=Homo sapiens GN=GUK1	HUMAN	2	1.2336
24.7	25.09	71.4	53	sp|P62906|RL10A_HUMAN	60S ribosomal protein L10a OS=Homo sapiens GN=RPL10A PE=1 SV=2	HUMAN	15	1.2333	0.0068	1.1515
0.21	4.23	8.4	0.3	RRRRRsp|Q68CP9|ARID2_HUMAN	REVERSED AT-rich interactive domain-containing protein 2 OS=Homo sapiens GN=ARID2 PE=1 SV=2	HUMAN	2	1.2332	0.8078	EF > 2
8.87	9.15	25.1	16.3	tr|Q8N2L6|Q8N2L6_HUMAN	cDNA FLJ90138 fis, clone HEMBB1000905, weakly similar to TRANSCRIPTIONAL REPRESSOR RCO-1 OS=Homo sapiens PE=2 SV=1	HUMAN	7	1.2329	0.0192	1.1715
0.78	0.78	14.4	0	tr|Q53GI2|Q53GI2_HUMAN	Testis expressed sequence 264 variant (Fragment) OS=Homo sapiens PE=2 SV=1	HUMAN	0	1.2315	0.1806	1.5578
0.26	1.59	9.2	0	sp|Q8WXG6|MADD_HUMAN	MAP kinase-activating death domain protein OS=Homo sapiens GN=MADD PE=1 SV=2	HUMAN	0	1.2305
0.07	1.56	24.1	0	sp|Q5VZ66|JKIP3_HUMAN	Janus kinase and microtubule-interacting protein 3 OS=Homo sapiens GN=JAKMIP3 PE=2 SV=2	HUMAN	0	1.2299
0.09	5.15	11	0.2	RRRRRsp|Q9C091|GRB1L_HUMAN	REVERSED GREB1-like protein OS=Homo sapiens GN=GREB1L PE=2 SV=2	HUMAN	1	1.2299
0.12	1.85	14.6	0	sp|Q9P2H3-3|IFT80_HUMAN	Isoform IFT80-L of Intraflagellar transport protein 80 homolog OS=Homo sapiens GN=IFT80	HUMAN	0	1.2299
0.31	0.81	16.3	0	RRRRRtr|Q4VXZ2|Q4VXZ2_HUMAN	REVERSED Vacuolar protein sorting 52 (Yeast) OS=Homo sapiens GN=VPS52 PE=4 SV=1	HUMAN	0	1.2299
3.18	5.14	11.7	4.5	tr|A0A0S2Z5C8|A0A0S2Z5C8_HUMAN	Solute carrier family 39 member 14 isoform 4 OS=Homo sapiens GN=SLC39A14 PE=2 SV=1	HUMAN	2	1.2299
0.17	3.81	10.3	0.3	RRRRRsp|Q70CQ2-3|UBP34_HUMAN	REVERSED Isoform 3 of Ubiquitin carboxyl-terminal hydrolase 34 OS=Homo sapiens GN=USP34	HUMAN	2	1.2293
0.08	0.51	16.3	0	RRRRRtr|A8KA04|A8KA04_HUMAN	REVERSED cDNA FLJ77539 OS=Homo sapiens PE=2 SV=1	HUMAN	0	1.2289
9.19	10.32	22.3	12.2	tr|A0A0S2Z5V7|A0A0S2Z5V7_HUMAN	Histocompatibility 13 isoform 1 (Fragment) OS=Homo sapiens GN=HM13 PE=2 SV=1	HUMAN	5	1.2288	0.0475	1.2242
0.06	0.29	14.9	0	sp|Q9HC52|CBX8_HUMAN	Chromobox protein homolog 8 OS=Homo sapiens GN=CBX8 PE=1 SV=3	HUMAN	0	1.228
2	2.68	13.5	2.8	sp|Q92482-2|AQP3_HUMAN	Isoform 2 of Aquaporin-3 OS=Homo sapiens GN=AQP3	HUMAN	1	1.2272
10.72	13.16	17.6	5	tr|A0A024R7N2|A0A024R7N2_HUMAN	Cation-transporting ATPase OS=Homo sapiens GN=ATP13A1 PE=3 SV=1	HUMAN	7	1.227	0.2629	1.488
2.87	4.59	34.9	13.8	tr|A0A024R7D3|A0A024R7D3_HUMAN	MBC3205, isoform CRA_a OS=Homo sapiens GN=UNQ501 PE=4 SV=1	HUMAN	3	1.2264	0.29	EF > 2
8.94	11.85	42.8	12.7	sp|P41091|IF2G_HUMAN	Eukaryotic translation initiation factor 2 subunit 3 OS=Homo sapiens GN=EIF2S3 PE=1 SV=3	HUMAN	7	1.2258	0.0419	1.2111
2.07	2.17	12.5	2.4	tr|E7EQ61|E7EQ61_HUMAN	Ubiquitin-like modifier-activating enzyme 5 OS=Homo sapiens GN=UBA5 PE=1 SV=1	HUMAN	1	1.2255
2.17	4.81	25.4	5.7	sp|Q9Y3A4|RRP7A_HUMAN	Ribosomal RNA-processing protein 7 homolog A OS=Homo sapiens GN=RRP7A PE=1 SV=2	HUMAN	2	1.2253	0.5443	EF > 2
5.71	6.04	37.5	13.5	sp|Q9BY50|SC11C_HUMAN	Signal peptidase complex catalytic subunit SEC11C OS=Homo sapiens GN=SEC11C PE=1 SV=3	HUMAN	4	1.2249	0.5108	EF > 2
0.49	8.77	19.7	1.2	sp|Q9H254-4|SPTN4_HUMAN	Isoform 4 of Spectrin beta chain, non-erythrocytic 4 OS=Homo sapiens GN=SPTBN4	HUMAN	3	1.2244	0.4606	EF > 2
0.05	0.21	28.9	0	sp|O95139|NDUB6_HUMAN	NADH dehydrogenase [ubiquinone] 1 beta subcomplex subunit 6 OS=Homo sapiens GN=NDUFB6 PE=1 SV=3	HUMAN	0	1.223
0.11	0.49	18.9	0	tr|B3KMV8|B3KMV8_HUMAN	cDNA FLJ12766 fis, clone NT2RP2001520, highly similar to Calcium-binding mitochondrial carrier protein Aralar1 OS=Homo sapiens PE=2 SV=1	HUMAN	0	1.2229	0.3197	EF > 2
0.06	1.08	17	0	sp|Q8TDC3-2|BRSK1_HUMAN	Isoform 2 of Serine/threonine-protein kinase BRSK1 OS=Homo sapiens GN=BRSK1	HUMAN	0	1.2225
2.57	2.67	39.5	7.3	tr|Q59FA2|Q59FA2_HUMAN	Splicing factor, arginine/serine-rich 1 (Splicing factor 2, alternate splicing factor) variant (Fragment) OS=Homo sapiens PE=2 SV=1	HUMAN	2	1.2225	0.2946	EF > 2
0.05	2.1	9.1	0.9	tr|E9PJX3|E9PJX3_HUMAN	DC-STAMP domain-containing protein 1 OS=Homo sapiens GN=DCST1 PE=4 SV=1	HUMAN	1	1.2211
27.44	28.43	43.1	17.9	tr|B2R7W4|B2R7W4_HUMAN	cDNA, FLJ93632, highly similar to Homo sapiens heterogeneous nuclear ribonucleoprotein R (HNRPR), mRNA OS=Homo sapiens PE=2 SV=1	HUMAN	15	1.2209	0.0781	1.255
2.54	3.08	25.5	1.7	tr|A0A0A0MR39|A0A0A0MR39_HUMAN	Myelin expression factor 2 OS=Homo sapiens GN=MYEF2 PE=1 SV=1	HUMAN	1	1.2207	0.2263	1.519
10.96	12.36	40.1	18.7	sp|O00231|PSD11_HUMAN	26S proteasome non-ATPase regulatory subunit 11 OS=Homo sapiens GN=PSMD11 PE=1 SV=3	HUMAN	8	1.2198	0.4203	1.7313
16.75	21.05	37.4	15.6	tr|A0A024R8A7|A0A024R8A7_HUMAN	HCG31253, isoform CRA_a OS=Homo sapiens GN=hCG_31253 PE=4 SV=1	HUMAN	10	1.2195	0.3928	1.6948
41.86	44.16	41.5	24.2	tr|A8K897|A8K897_HUMAN	cDNA FLJ78686, highly similar to Homo sapiens nucleoporin 93kDa (NUP93), mRNA OS=Homo sapiens PE=2 SV=1	HUMAN	21	1.2186	0.0881	1.2593
2.08	5.57	14.6	4.3	tr|B4DT03|B4DT03_HUMAN	cDNA FLJ61382, highly similar to Protein GPR89A OS=Homo sapiens PE=2 SV=1	HUMAN	2	1.2185
5.91	11.79	20.2	5.6	tr|A0A0X1KG71|A0A0X1KG71_HUMAN	Negative elongation factor B OS=Homo sapiens GN=NELFB PE=1 SV=1	HUMAN	5	1.2185	0.5276	EF > 2
13.06	13.63	30.5	13.5	sp|O75844|FACE1_HUMAN	CAAX prenyl protease 1 homolog OS=Homo sapiens GN=ZMPSTE24 PE=1 SV=2	HUMAN	6	1.2178	0.0126	1.1526
2.5	3.31	29.7	10.4	tr|J3QW43|J3QW43_HUMAN	Mannose-P-dolichol utilization defect 1 protein OS=Homo sapiens GN=MPDU1 PE=1 SV=1	HUMAN	2	1.2173
76.11	76.85	74.8	62.9	sp|P04843|RPN1_HUMAN	Dolichyl-diphosphooligosaccharide--protein glycosyltransferase subunit 1 OS=Homo sapiens GN=RPN1 PE=1 SV=1	HUMAN	51	1.2162	0	1.0604
0.09	0.47	16.4	0	RRRRRsp|Q96J92-2|WNK4_HUMAN	REVERSED Isoform 2 of Serine/threonine-protein kinase WNK4 OS=Homo sapiens GN=WNK4	HUMAN	0	1.216
1.08	1.44	31.5	4.7	tr|E7EQ34|E7EQ34_HUMAN	Uncharacterized protein OS=Homo sapiens PE=4 SV=2	HUMAN	1	1.216	0.515	EF > 2
4.14	4.38	23.6	9.1	sp|Q86SK9|SCD5_HUMAN	Stearoyl-CoA desaturase 5 OS=Homo sapiens GN=SCD5 PE=1 SV=2	HUMAN	2	1.2157	0.3226	EF > 2
0.56	0.7	19	0	sp|Q96HR9|REEP6_HUMAN	Receptor expression-enhancing protein 6 OS=Homo sapiens GN=REEP6 PE=1 SV=1	HUMAN	0	1.2156
6.26	6.34	50.3	39.9	sp|P51571|SSRD_HUMAN	Translocon-associated protein subunit delta OS=Homo sapiens GN=SSR4 PE=1 SV=1	HUMAN	9	1.2156	0.3191	1.6844
4.02	4.22	20.8	11.8	tr|Q59GY0|Q59GY0_HUMAN	Apolipoprotein B mRNA editing enzyme, catalytic polypeptide-like 3C variant (Fragment) OS=Homo sapiens PE=2 SV=1	HUMAN	3	1.215	0.3093	EF > 2
1.17	1.73	22.1	0	tr|E9PMV1|E9PMV1_HUMAN	Plectin (Fragment) OS=Homo sapiens GN=PLEC PE=1 SV=1	HUMAN	0	1.2143	0.3167	EF > 2
4.05	4.25	68.9	37.8	sp|P62314|SMD1_HUMAN	Small nuclear ribonucleoprotein Sm D1 OS=Homo sapiens GN=SNRPD1 PE=1 SV=1	HUMAN	5	1.2139	0.3125	EF > 2
0.11	6.59	13.3	1.9	tr|Q59G16|Q59G16_HUMAN	SWI/SNF-related matrix-associated actin-dependent regulator of chromatin c2 isoform b variant (Fragment) OS=Homo sapiens PE=2 SV=1	HUMAN	3	1.2135
7.11	7.79	20.4	4.5	tr|A0A0B4J2E5|A0A0B4J2E5_HUMAN	Protein LOC102724159 OS=Homo sapiens GN=LOC102724159 PE=1 SV=1	HUMAN	4	1.2135	0.1737	1.3528
6.43	7	20.8	4.7	sp|Q6ZMG9|CERS6_HUMAN	Ceramide synthase 6 OS=Homo sapiens GN=CERS6 PE=1 SV=1	HUMAN	3	1.2131	0.1212	1.3317
4.09	5.71	22.5	3.7	sp|Q9HCG8|CWC22_HUMAN	Pre-mRNA-splicing factor CWC22 homolog OS=Homo sapiens GN=CWC22 PE=1 SV=3	HUMAN	3	1.2124	0.7045	EF > 2
4.84	6.24	21.8	5.3	sp|Q9NY93|DDX56_HUMAN	Probable ATP-dependent RNA helicase DDX56 OS=Homo sapiens GN=DDX56 PE=1 SV=1	HUMAN	3	1.2121	0.3355	EF > 2
15.78	17.86	31.7	9.2	sp|O94874|UFL1_HUMAN	E3 UFM1-protein ligase 1 OS=Homo sapiens GN=UFL1 PE=1 SV=2	HUMAN	7	1.2119	0.1348	1.301
15.76	17.69	19.4	8.5	tr|Q5TDG3|Q5TDG3_HUMAN	WD repeat domain 3, isoform CRA_b OS=Homo sapiens GN=WDR3 PE=2 SV=1	HUMAN	8	1.2117	0.1592	1.348
2.33	3.16	34.7	9.3	tr|K7EQV2|K7EQV2_HUMAN	Ribonuclease P protein subunit p29 (Fragment) OS=Homo sapiens GN=POP4 PE=1 SV=1	HUMAN	1	1.2116	0.3113	EF > 2
0.17	0.24	10.2	0	tr|B1AMF0|B1AMF0_HUMAN	Ubiquitin-conjugating enzyme E2 J2 (Fragment) OS=Homo sapiens GN=UBE2J2 PE=1 SV=1	HUMAN	0	1.2115
0.14	1.05	14.4	0	RRRRRtr|A0A024R319|A0A024R319_HUMAN	REVERSED Laminin, beta 2 (Laminin S), isoform CRA_a OS=Homo sapiens GN=LAMB2 PE=4 SV=1	HUMAN	0	1.2114	0.7623	EF > 2
3.65	3.73	36.8	8.4	tr|A0A024RAE1|A0A024RAE1_HUMAN	Chromosome 1 open reading frame 33, isoform CRA_a OS=Homo sapiens GN=C1orf33 PE=3 SV=1	HUMAN	2	1.2114	0.1487	1.4326
2.16	4.44	14.8	0.8	sp|Q8NB49|AT11C_HUMAN	Phospholipid-transporting ATPase IG OS=Homo sapiens GN=ATP11C PE=1 SV=3	HUMAN	1	1.2111
12.52	13.94	27.9	12.2	tr|A0A024R4F1|A0A024R4F1_HUMAN	Enolase 1, (Alpha), isoform CRA_a OS=Homo sapiens GN=ENO1 PE=2 SV=1	HUMAN	7	1.2111	0.2877	1.4946
4.1	4.61	15.1	4.2	tr|A0A024R704|A0A024R704_HUMAN	SFRS protein kinase 2, isoform CRA_b OS=Homo sapiens GN=SRPK2 PE=3 SV=1	HUMAN	2	1.2104	0.353	EF > 2
17.32	19.99	42.9	36	tr|A6QKW0|A6QKW0_HUMAN	SHINC3 OS=Homo sapiens GN=SHINC3 PE=2 SV=1	HUMAN	11	1.2097	0.0085	1.1352
0.05	0.18	19.8	0	tr|Q6I9S5|Q6I9S5_HUMAN	RGS19 protein OS=Homo sapiens GN=RGS19 PE=2 SV=1	HUMAN	0	1.2094	0.6569	EF > 2
4.03	4.3	26.4	4.3	sp|Q9HCD5|NCOA5_HUMAN	Nuclear receptor coactivator 5 OS=Homo sapiens GN=NCOA5 PE=1 SV=2	HUMAN	2	1.2092	0.1123	1.2967
0.05	0.56	8.8	0	sp|Q6PKC3|TXD11_HUMAN	Thioredoxin domain-containing protein 11 OS=Homo sapiens GN=TXNDC11 PE=1 SV=2	HUMAN	0	1.2085
0.05	0.9	17.9	0	sp|Q7Z340|ZN551_HUMAN	Zinc finger protein 551 OS=Homo sapiens GN=ZNF551 PE=1 SV=3	HUMAN	0	1.2083
0.63	1.34	18.5	2.4	tr|B4DX16|B4DX16_HUMAN	cDNA FLJ58295, highly similar to Serine/threonine-protein kinase 6 (EC 2.7.11.1) OS=Homo sapiens PE=2 SV=1	HUMAN	1	1.2083
13.91	14.07	55.2	42	tr|A0A024R7V6|A0A024R7V6_HUMAN	RAB2, member RAS oncogene family, isoform CRA_a OS=Homo sapiens GN=RAB2 PE=4 SV=1	HUMAN	8	1.2083	0.1209	1.2885
0.25	0.59	16.9	0	sp|Q9P0I2|EMC3_HUMAN	ER membrane protein complex subunit 3 OS=Homo sapiens GN=EMC3 PE=1 SV=3	HUMAN	0	1.207	0.449	EF > 2
0.17	3.11	17.6	0.4	RRRRRtr|J3KP97|J3KP97_HUMAN	REVERSED Coiled-coil domain-containing protein 18 (Fragment) OS=Homo sapiens GN=CCDC18 PE=1 SV=1	HUMAN	1	1.2068	0.3085	EF > 2
0.06	3.09	20.4	0	sp|Q9BV73-2|CP250_HUMAN	Isoform 2 of Centrosome-associated protein CEP250 OS=Homo sapiens GN=CEP250	HUMAN	0	1.2065
1.93	4.82	34.4	9.4	sp|Q86YS6|RAB43_HUMAN	Ras-related protein Rab-43 OS=Homo sapiens GN=RAB43 PE=1 SV=1	HUMAN	2	1.2064
1.19	1.27	22.2	8.3	tr|A0A024RCQ4|A0A024RCQ4_HUMAN	Ring finger protein 5, isoform CRA_a OS=Homo sapiens GN=RNF5 PE=4 SV=1	HUMAN	1	1.2062	0.5463	EF > 2
0.06	4.62	18.7	0	sp|O95602|RPA1_HUMAN	DNA-directed RNA polymerase I subunit RPA1 OS=Homo sapiens GN=POLR1A PE=1 SV=2	HUMAN	0	1.2054
5.65	7.05	18.4	3.8	tr|J3KN36|J3KN36_HUMAN	Nodal modulator 3 OS=Homo sapiens GN=NOMO3 PE=1 SV=1	HUMAN	5	1.2054	0.3752	1.6116
3.55	3.83	20.4	5.9	sp|Q7KZN9-2|COX15_HUMAN	Isoform 2 of Cytochrome c oxidase assembly protein COX15 homolog OS=Homo sapiens GN=COX15	HUMAN	2	1.2052	0.3417	EF > 2
32.58	33.46	46.2	34.3	sp|P14866|HNRPL_HUMAN	Heterogeneous nuclear ribonucleoprotein L OS=Homo sapiens GN=HNRNPL PE=1 SV=2	HUMAN	21	1.2052	0.0489	1.204
0.8	4.85	27.2	12.9	tr|A0A140VKD1|A0A140VKD1_HUMAN	Testis tissue sperm-binding protein Li 48e OS=Homo sapiens GN=TMED3 PE=2 SV=1	HUMAN	3	1.2046
2.16	4.71	15.7	0.5	sp|A3KMH1|VWA8_HUMAN	von Willebrand factor A domain-containing protein 8 OS=Homo sapiens GN=VWA8 PE=1 SV=2	HUMAN	1	1.2045
0.06	7.15	17.1	0.4	sp|Q9NRC6|SPTN5_HUMAN	Spectrin beta chain, non-erythrocytic 5 OS=Homo sapiens GN=SPTBN5 PE=1 SV=2	HUMAN	3	1.2036	0.7238	EF > 2
40.34	42.44	39.6	20.1	sp|O94906|PRP6_HUMAN	Pre-mRNA-processing factor 6 OS=Homo sapiens GN=PRPF6 PE=1 SV=1	HUMAN	21	1.2036	0.0581	1.212
7.35	10.97	12.9	3	sp|P52948|NUP98_HUMAN	Nuclear pore complex protein Nup98-Nup96 OS=Homo sapiens GN=NUP98 PE=1 SV=4	HUMAN	6	1.2033	0.5695	EF > 2
2	2.12	10.9	2.6	tr|B2R8U8|B2R8U8_HUMAN	cDNA, FLJ94073, highly similar to Homo sapiens sphingomyelin phosphodiesterase 2, neutral membrane (neutral sphingomyelinase) (SMPD2), mRNA OS=Homo sapiens PE=2 SV=1	HUMAN	1	1.2025
0.06	2.82	12.4	0.3	sp|Q8TF72|SHRM3_HUMAN	Protein Shroom3 OS=Homo sapiens GN=SHROOM3 PE=1 SV=2	HUMAN	1	1.2018
0.1	3.12	14.4	0	tr|A7E2C9|A7E2C9_HUMAN	Peroxisomal proliferator-activated receptor A interacting complex 285 OS=Homo sapiens GN=PRIC285 PE=2 SV=1	HUMAN	0	1.2018
0.12	0.58	11.1	0	RRRRRsp|O94921|CDK14_HUMAN	REVERSED Cyclin-dependent kinase 14 OS=Homo sapiens GN=CDK14 PE=1 SV=3	HUMAN	0	1.2018
2.32	8.9	55.1	29.1	sp|Q7Z7H5|TMED4_HUMAN	Transmembrane emp24 domain-containing protein 4 OS=Homo sapiens GN=TMED4 PE=1 SV=1	HUMAN	6	1.2018	0.3117	1.5543
0.06	0.08	14.3	0	tr|Q53G17|Q53G17_HUMAN	NADH dehydrogenase (Ubiquinone) Fe-S protein 8, 23kDa (NADH-coenzyme Q reductase) variant (Fragment) OS=Homo sapiens PE=2 SV=1	HUMAN	0	1.2014	0.3246	EF > 2
0.09	5.21	11.7	0.3	sp|Q9UI33|SCNBA_HUMAN	Sodium channel protein type 11 subunit alpha OS=Homo sapiens GN=SCN11A PE=1 SV=2	HUMAN	1	1.2014
44.44	45.63	39.9	21.2	tr|X6R433|X6R433_HUMAN	Receptor-type tyrosine-protein phosphatase C OS=Homo sapiens GN=PTPRC PE=1 SV=1	HUMAN	26	1.1997	0.1396	1.28
31.1	31.72	40.6	27.1	sp|Q9NTJ5|SAC1_HUMAN	Phosphatidylinositide phosphatase SAC1 OS=Homo sapiens GN=SACM1L PE=1 SV=2	HUMAN	19	1.1983	0.0735	1.222
11.1	11.69	20.7	5.6	tr|B2RBE0|B2RBE0_HUMAN	cDNA, FLJ95462, highly similar to Homo sapiens fatty-acid-Coenzyme A ligase, long-chain 3 (FACL3),mRNA OS=Homo sapiens PE=2 SV=1	HUMAN	5	1.1977	0.1528	1.3096
18.12	19.62	38	24.8	sp|Q9HDC9|APMAP_HUMAN	Adipocyte plasma membrane-associated protein OS=Homo sapiens GN=APMAP PE=1 SV=2	HUMAN	10	1.1972	0.0412	1.1859
16.26	16.45	39.1	24.7	sp|Q15738|NSDHL_HUMAN	Sterol-4-alpha-carboxylate 3-dehydrogenase, decarboxylating OS=Homo sapiens GN=NSDHL PE=1 SV=2	HUMAN	10	1.1967	0.27	1.4183
14.97	29.55	28.3	13.7	sp|Q93084-3|AT2A3_HUMAN	Isoform SERCA3C of Sarcoplasmic/endoplasmic reticulum calcium ATPase 3 OS=Homo sapiens GN=ATP2A3	HUMAN	15	1.1959	0.4875	1.7625
0.06	5.37	14.1	0.2	tr|A0A0A0MSA1|A0A0A0MSA1_HUMAN	Voltage-dependent L-type calcium channel subunit alpha-1C OS=Homo sapiens GN=CACNA1C PE=1 SV=1	HUMAN	2	1.1953
37.59	41.93	28.5	10.3	tr|B3KMR5|B3KMR5_HUMAN	cDNA FLJ12434 fis, clone NT2RM1000037, highly similar to Homo sapiens KIAA0690 protein OS=Homo sapiens PE=2 SV=1	HUMAN	17	1.195	0.1642	1.295
12.41	15.85	25.7	14.5	sp|P35527|K1C9_HUMAN	Keratin, type I cytoskeletal 9 OS=Homo sapiens GN=KRT9 PE=1 SV=3	HUMAN	7	1.1929	0.3749	1.5529
1.51	3.09	15.7	2.7	tr|A8KAJ7|A8KAJ7_HUMAN	Polypeptide N-acetylgalactosaminyltransferase OS=Homo sapiens PE=2 SV=1	HUMAN	2	1.192
4.16	4.57	28.8	8.3	sp|Q9BXW7|CECR5_HUMAN	Cat eye syndrome critical region protein 5 OS=Homo sapiens GN=CECR5 PE=1 SV=1	HUMAN	2	1.192	0.5279	EF > 2
1.91	4.13	12.3	0.6	sp|Q5JRA6|MIA3_HUMAN	Melanoma inhibitory activity protein 3 OS=Homo sapiens GN=MIA3 PE=1 SV=1	HUMAN	1	1.1914
0.05	1.67	10.6	0	RRRRRtr|B7ZM65|B7ZM65_HUMAN	REVERSED PHD and RING finger domain-containing protein 1 OS=Homo sapiens GN=PHRF1 PE=1 SV=1	HUMAN	0	1.1907
13.46	15.82	31.2	21.6	sp|Q9P035|HACD3_HUMAN	Very-long-chain (3R)-3-hydroxyacyl-CoA dehydratase 3 OS=Homo sapiens GN=HACD3 PE=1 SV=2	HUMAN	8	1.1897	0.061	1.2018
1.58	1.74	18.2	4	tr|B7Z438|B7Z438_HUMAN	cDNA FLJ56352, highly similar to Succinyl-CoA ligase (GDP-forming) subunit alpha, mitochondrial (EC 6.2.1.4) OS=Homo sapiens PE=2 SV=1	HUMAN	1	1.1894
2.32	3.01	21.2	3.2	sp|Q96BX8|MOB3A_HUMAN	MOB kinase activator 3A OS=Homo sapiens GN=MOB3A PE=1 SV=1	HUMAN	1	1.1887	0.5881	EF > 2
13.81	15.35	47.6	27.7	sp|Q14165|MLEC_HUMAN	Malectin OS=Homo sapiens GN=MLEC PE=1 SV=1	HUMAN	9	1.1882	0.4159	1.6028
14.45	14.62	78.7	51.9	tr|H7C2W9|H7C2W9_HUMAN	60S ribosomal protein L31 (Fragment) OS=Homo sapiens GN=RPL31 PE=1 SV=1	HUMAN	8	1.1868	0.3746	1.522
3.53	4.42	13.1	5.3	tr|B3KVY9|B3KVY9_HUMAN	cDNA FLJ41755 fis, clone HSYRA2009102, highly similar to Adenosine 3'-phospho 5'-phosphosulfate transporter 1 OS=Homo sapiens PE=2 SV=1	HUMAN	2	1.1865	0.572	EF > 2
9.33	9.7	20.8	13	tr|H0YJ66|H0YJ66_HUMAN	Dehydrogenase/reductase SDR family member 7 (Fragment) OS=Homo sapiens GN=DHRS7 PE=1 SV=1	HUMAN	6	1.1854	0.1074	1.2564
16.43	18.31	51.1	37	tr|A0A024R7M0|A0A024R7M0_HUMAN	Transmembrane emp24 protein transport domain containing 9, isoform CRA_a OS=Homo sapiens GN=TMED9 PE=3 SV=1	HUMAN	10	1.1851	0.3226	1.4706
2.18	2.97	21.9	4.3	tr|A0A0S2Z591|A0A0S2Z591_HUMAN	HCLS1 associated protein X-1 isoform 1 (Fragment) OS=Homo sapiens GN=HAX1 PE=2 SV=1	HUMAN	1	1.1848	0.2012	1.4749
5.17	5.28	52.3	43.2	tr|Q59F44|Q59F44_HUMAN	Cytochrome b-5 isoform 1 variant (Fragment) OS=Homo sapiens PE=2 SV=1	HUMAN	4	1.1848	0.1719	1.3275
0.21	0.46	14.6	0	RRRRRsp|B8ZZ34|SHSA8_HUMAN	REVERSED Putative protein shisa-8 OS=Homo sapiens GN=SHISA8 PE=5 SV=2	HUMAN	0	1.1844
20.41	25.26	19.4	7.9	sp|Q9H6R4|NOL6_HUMAN	Nucleolar protein 6 OS=Homo sapiens GN=NOL6 PE=1 SV=2	HUMAN	10	1.1844	0.2369	1.3705
2	2.96	10.4	2.9	sp|Q8IXI1|MIRO2_HUMAN	Mitochondrial Rho GTPase 2 OS=Homo sapiens GN=RHOT2 PE=1 SV=2	HUMAN	2	1.1837
0.42	4.42	12.6	0.3	sp|Q14191|WRN_HUMAN	Werner syndrome ATP-dependent helicase OS=Homo sapiens GN=WRN PE=1 SV=2	HUMAN	1	1.1835
2.64	9.11	21.7	0.6	sp|P12270|TPR_HUMAN	Nucleoprotein TPR OS=Homo sapiens GN=TPR PE=1 SV=3	HUMAN	2	1.1827	0.6656	EF > 2
2.66	2.9	22.3	2.8	sp|Q9GZR2|REXO4_HUMAN	RNA exonuclease 4 OS=Homo sapiens GN=REXO4 PE=1 SV=2	HUMAN	1	1.1813	0.3517	EF > 2
0.18	3.5	23.1	2.5	tr|D3DUW5|D3DUW5_HUMAN	Dynamin 1-like, isoform CRA_c OS=Homo sapiens GN=DNM1L PE=3 SV=1	HUMAN	2	1.1806
3.28	3.54	14.5	4.8	tr|Q5IRN2|Q5IRN2_HUMAN	DAZAP1/MEF2D fusion protein OS=Homo sapiens GN=DAZAP1/MEF2D fusion PE=2 SV=1	HUMAN	2	1.1805	0.1878	1.4371
0.16	2.35	14.5	0	tr|E9PEJ6|E9PEJ6_HUMAN	Phospholipid-transporting ATPase OS=Homo sapiens GN=ATP11A PE=1 SV=1	HUMAN	0	1.1804
10.56	13	18.4	1.1	sp|Q8WXH0|SYNE2_HUMAN	Nesprin-2 OS=Homo sapiens GN=SYNE2 PE=1 SV=3	HUMAN	7	1.18	0.3584	1.4532
0.05	0.13	16.4	0	tr|B4E1F1|B4E1F1_HUMAN	cDNA FLJ51447, highly similar to Monocyte to macrophage differentiation protein OS=Homo sapiens PE=2 SV=1	HUMAN	0	1.1796
33.26	34.73	38.1	24.8	tr|B2RDF2|B2RDF2_HUMAN	Pescadillo homolog OS=Homo sapiens GN=PES1 PE=2 SV=1	HUMAN	18	1.1794	0.0551	1.1842
8.51	9.8	22.9	5.1	sp|O15042|SR140_HUMAN	U2 snRNP-associated SURP motif-containing protein OS=Homo sapiens GN=U2SURP PE=1 SV=2	HUMAN	6	1.1789	0.2062	1.3849
2.02	2.25	15.1	3.3	tr|Q3KRB6|Q3KRB6_HUMAN	Chromosome 20 open reading frame 44, isoform CRA_g OS=Homo sapiens GN=UQCC PE=2 SV=1	HUMAN	1	1.1788
0.89	0.92	14.8	3.7	sp|O43709-3|WBS22_HUMAN	Isoform 3 of Probable 18S rRNA (guanine-N(7))-methyltransferase OS=Homo sapiens GN=WBSCR22	HUMAN	1	1.1783
8.72	9.74	17.4	5.1	sp|Q96ST3|SIN3A_HUMAN	Paired amphipathic helix protein Sin3a OS=Homo sapiens GN=SIN3A PE=1 SV=2	HUMAN	6	1.1783	0.2901	1.4285
7.78	8.57	25.1	8.1	sp|Q8NF37|PCAT1_HUMAN	Lysophosphatidylcholine acyltransferase 1 OS=Homo sapiens GN=LPCAT1 PE=1 SV=2	HUMAN	4	1.1782	0.1809	1.3506
43.14	43.33	58.6	49.9	sp|P22626|ROA2_HUMAN	Heterogeneous nuclear ribonucleoproteins A2/B1 OS=Homo sapiens GN=HNRNPA2B1 PE=1 SV=2	HUMAN	39	1.1781	0.1944	1.2968
0.15	0.23	14.7	0	tr|Q2M1J6|Q2M1J6_HUMAN	Oxidase (Cytochrome c) assembly 1-like OS=Homo sapiens GN=OXA1L PE=2 SV=1	HUMAN	0	1.1779	0.3457	EF > 2
0.1	0.93	17.7	0	RRRRRtr|A0A024R2M7|A0A024R2M7_HUMAN	REVERSED Oxidative-stress responsive 1, isoform CRA_a OS=Homo sapiens GN=OXSR1 PE=4 SV=1	HUMAN	0	1.1776
2.03	4.54	19.6	2.4	sp|O94819|KBTBB_HUMAN	Kelch repeat and BTB domain-containing protein 11 OS=Homo sapiens GN=KBTBD11 PE=1 SV=1	HUMAN	1	1.1775	0.8787	EF > 2
4.62	5.51	27.1	7.9	tr|A0A024R9Y7|A0A024R9Y7_HUMAN	Melanoma antigen family D, 2, isoform CRA_a OS=Homo sapiens GN=MAGED2 PE=4 SV=1	HUMAN	3	1.1772	0.6233	EF > 2
8.03	8.03	39.8	35.4	sp|P61803|DAD1_HUMAN	Dolichyl-diphosphooligosaccharide--protein glycosyltransferase subunit DAD1 OS=Homo sapiens GN=DAD1 PE=1 SV=3	HUMAN	6	1.1769	0.3032	1.6656
25.47	27.15	78.7	55.9	tr|A0A024R1V4|A0A024R1V4_HUMAN	60S ribosomal protein L27 OS=Homo sapiens GN=RPL27 PE=3 SV=1	HUMAN	18	1.1766	0.0184	1.1397
9.88	21.28	19.7	7.9	tr|B7Z5S1|B7Z5S1_HUMAN	cDNA FLJ61699, highly similar to Homo sapiens androgen-induced proliferation inhibitor (APRIN), transcript variant 1, mRNA OS=Homo sapiens PE=2 SV=1	HUMAN	11	1.1765	0.4037	1.5572
16.65	17.14	50	43.1	tr|A0A024R1U4|A0A024R1U4_HUMAN	RAB5C, member RAS oncogene family, isoform CRA_a OS=Homo sapiens GN=RAB5C PE=4 SV=1	HUMAN	12	1.1756	0.2358	1.5149
20.67	23.51	66.3	40.8	sp|P84098|RL19_HUMAN	60S ribosomal protein L19 OS=Homo sapiens GN=RPL19 PE=1 SV=1	HUMAN	14	1.1755	0.0038	1.1055
0.33	0.62	10.8	1.2	sp|Q13144|EI2BE_HUMAN	Translation initiation factor eIF-2B subunit epsilon OS=Homo sapiens GN=EIF2B5 PE=1 SV=3	HUMAN	1	1.175	0.3698	EF > 2
4.01	5.44	17.1	2	sp|Q8IY37|DHX37_HUMAN	Probable ATP-dependent RNA helicase DHX37 OS=Homo sapiens GN=DHX37 PE=1 SV=1	HUMAN	2	1.1748	0.6082	EF > 2
0.35	0.79	5.8	0	tr|A0A024RB01|A0A024RB01_HUMAN	Integrin, alpha 5 (Fibronectin receptor, alpha polypeptide), isoform CRA_b OS=Homo sapiens GN=ITGA5 PE=3 SV=1	HUMAN	0	1.1745
10.84	13.27	13.3	2.2	tr|Q59EZ3|Q59EZ3_HUMAN	Insulin-like growth factor 2 receptor variant (Fragment) OS=Homo sapiens PE=2 SV=1	HUMAN	7	1.1741	0.3591	1.4506
7.11	7.33	25.8	11.3	sp|Q99442|SEC62_HUMAN	Translocation protein SEC62 OS=Homo sapiens GN=SEC62 PE=1 SV=1	HUMAN	6	1.1723	0.4984	1.7511
2.31	2.79	25.6	3.3	sp|Q8N2K0|ABD12_HUMAN	Monoacylglycerol lipase ABHD12 OS=Homo sapiens GN=ABHD12 PE=1 SV=2	HUMAN	1	1.1719	0.6587	EF > 2
0.39	0.93	21.3	0	sp|Q96MC4|C295L_HUMAN	CEP295 N-terminal-like protein OS=Homo sapiens GN=CEP295NL PE=2 SV=1	HUMAN	0	1.1718
2.73	3.73	16.1	4.7	tr|H3BUB6|H3BUB6_HUMAN	Secretory carrier-associated membrane protein 2 (Fragment) OS=Homo sapiens GN=SCAMP2 PE=1 SV=1	HUMAN	1	1.1717	0.3956	1.8878
0.06	0.68	20.1	0	sp|Q63ZY3|KANK2_HUMAN	KN motif and ankyrin repeat domain-containing protein 2 OS=Homo sapiens GN=KANK2 PE=1 SV=1	HUMAN	0	1.1707
2.02	2.46	10.9	2.9	tr|B7Z9M2|B7Z9M2_HUMAN	cDNA, FLJ78886, highly similar to Natural resistance-associated macrophage protein 2 OS=Homo sapiens PE=2 SV=1	HUMAN	1	1.1707
0.13	2.77	12.1	0	RRRRRsp|Q9P2D7-3|DYH1_HUMAN	REVERSED Isoform 3 of Dynein heavy chain 1, axonemal OS=Homo sapiens GN=DNAH1	HUMAN	0	1.1704
4.17	4.65	19.2	6.7	tr|D3DU30|D3DU30_HUMAN	Intercellular adhesion molecule 2, isoform CRA_b OS=Homo sapiens GN=ICAM2 PE=4 SV=1	HUMAN	2	1.1702	0.2547	1.5339
14.36	14.75	27.2	14.9	tr|B4DR61|B4DR61_HUMAN	Protein transport protein Sec61 subunit alpha isoform 1 OS=Homo sapiens GN=SEC61A1 PE=1 SV=1	HUMAN	9	1.1691	0.3745	1.4764
0.07	0.35	11.2	0	sp|P02458|CO2A1_HUMAN	Collagen alpha-1(II) chain OS=Homo sapiens GN=COL2A1 PE=1 SV=3	HUMAN	0	1.1684	0.6246	EF > 2
0.21	1.38	8.6	0	RRRRRtr|A6NEM2|A6NEM2_HUMAN	REVERSED Host cell factor 1 OS=Homo sapiens GN=HCFC1 PE=1 SV=2	HUMAN	0	1.1684
0.27	0.33	31.8	0	tr|K7EIR2|K7EIR2_HUMAN	MICOS complex subunit MIC13 OS=Homo sapiens GN=C19orf70 PE=1 SV=1	HUMAN	0	1.1682	0.3751	EF > 2
26.75	31.46	34.8	10.4	tr|Q24JU4|Q24JU4_HUMAN	Eukaryotic translation initiation factor 3 subunit A OS=Homo sapiens GN=EIF3A PE=2 SV=1	HUMAN	15	1.1682	0.2425	1.3091
10.03	10.69	26.5	18.3	sp|P54709|AT1B3_HUMAN	Sodium/potassium-transporting ATPase subunit beta-3 OS=Homo sapiens GN=ATP1B3 PE=1 SV=1	HUMAN	5	1.1681	0.1157	1.2402
19.61	20.13	35.8	18.4	tr|F5H6I7|F5H6I7_HUMAN	Atlastin-3 OS=Homo sapiens GN=ATL3 PE=1 SV=1	HUMAN	12	1.1676	0.0285	1.1441
1.44	1.5	24.4	3.1	tr|Q8NBT6|Q8NBT6_HUMAN	cDNA FLJ90758 fis, clone SKNMC1000082, highly similar to Mitochondrial deoxynucleotide carrier OS=Homo sapiens PE=2 SV=1	HUMAN	1	1.1675
3.42	3.88	10.3	3.7	tr|B3KY32|B3KY32_HUMAN	cDNA FLJ46731 fis, clone TRACH3019621, highly similar to UDP-N-acetylglucosamine--dolichyl-phosphate N- acetylglucosaminephosphotransferase (EC 2.7.8.15) OS=Homo sapiens PE=2 SV=1	HUMAN	2	1.1672
3.7	4.42	15.7	2.9	sp|Q9UBU9|NXF1_HUMAN	Nuclear RNA export factor 1 OS=Homo sapiens GN=NXF1 PE=1 SV=1	HUMAN	2	1.1668	0.2674	1.5467
0.24	0.26	37.1	0	RRRRRtr|H0YEX8|H0YEX8_HUMAN	REVERSED Alpha-1,2-mannosyltransferase ALG9 (Fragment) OS=Homo sapiens GN=ALG9 PE=4 SV=1	HUMAN	0	1.1651
14.58	17.52	20.4	5.8	sp|O14980|XPO1_HUMAN	Exportin-1 OS=Homo sapiens GN=XPO1 PE=1 SV=1	HUMAN	7	1.1642	0.0247	1.1355
0.13	6.73	12.3	0.7	sp|Q9ULT8|HECD1_HUMAN	E3 ubiquitin-protein ligase HECTD1 OS=Homo sapiens GN=HECTD1 PE=1 SV=3	HUMAN	3	1.1635	0.7768	EF > 2
6.64	9.25	20.6	5.5	sp|Q8WUM0|NU133_HUMAN	Nuclear pore complex protein Nup133 OS=Homo sapiens GN=NUP133 PE=1 SV=2	HUMAN	6	1.1633	0.1687	1.3054
0.69	3.59	22.3	6.5	tr|B2CML4|B2CML4_HUMAN	Apolipoprotein B mRNA editing enzyme catalytic polypeptide-like 3DE OS=Homo sapiens GN=APOBEC3DE PE=2 SV=1	HUMAN	2	1.1628
1.07	1.56	18.2	1.8	tr|Q53HM6|Q53HM6_HUMAN	Splicing factor 3a, subunit 3 variant (Fragment) OS=Homo sapiens PE=2 SV=1	HUMAN	1	1.1628
0.37	1.87	14.8	0	sp|Q9ULU8-4|CAPS1_HUMAN	Isoform 4 of Calcium-dependent secretion activator 1 OS=Homo sapiens GN=CADPS	HUMAN	0	1.1623	0.6678	EF > 2
0.49	2.29	21.4	0	RRRRRsp|Q9UFH2-4|DYH17_HUMAN	REVERSED Isoform 4 of Dynein heavy chain 17, axonemal OS=Homo sapiens GN=DNAH17	HUMAN	0	1.1618
6.5	8.13	50.8	19.3	tr|A0A024R8W9|A0A024R8W9_HUMAN	Chromosome 17 open reading frame 62, isoform CRA_a OS=Homo sapiens GN=C17orf62 PE=4 SV=1	HUMAN	4	1.1611	0.313	1.4812
15.68	23.93	20.7	4.1	sp|Q14008|CKAP5_HUMAN	Cytoskeleton-associated protein 5 OS=Homo sapiens GN=CKAP5 PE=1 SV=3	HUMAN	10	1.1604	0.3479	1.4046
0.19	1.22	13.8	0	sp|Q9BYZ6|RHBT2_HUMAN	Rho-related BTB domain-containing protein 2 OS=Homo sapiens GN=RHOBTB2 PE=2 SV=2	HUMAN	0	1.1598	0.5441	EF > 2
11.75	14.23	52.4	29.8	tr|A0A024R5J5|A0A024R5J5_HUMAN	H.sapiens ras-related Hrab6 protein OS=Homo sapiens GN=RAB6A PE=2 SV=1	HUMAN	7	1.1591	0.1632	1.2482
3.84	5.05	17	5.5	tr|D3DU01|D3DU01_HUMAN	Transmembrane protein 49, isoform CRA_b OS=Homo sapiens GN=TMEM49 PE=4 SV=1	HUMAN	2	1.1588	0.3766	EF > 2
3.28	4.57	18.8	1.4	tr|A0A024R8D2|A0A024R8D2_HUMAN	Solute carrier family 27 (Fatty acid transporter), member 4, isoform CRA_a OS=Homo sapiens GN=SLC27A4 PE=4 SV=1	HUMAN	1	1.1584	0.4337	1.9174
9.04	9.88	35.4	17.3	tr|Q549N5|Q549N5_HUMAN	Signal recognition particle receptor beta subunit OS=Homo sapiens GN=SRPRB PE=2 SV=1	HUMAN	5	1.1584	0.218	1.3225
3.39	3.67	24.2	10.1	tr|B3KN29|B3KN29_HUMAN	cDNA FLJ13371 fis, clone PLACE1000656, highly similar to PRA1 family protein 2 OS=Homo sapiens PE=2 SV=1	HUMAN	2	1.1582	0.4437	EF > 2
0.1	2.89	12.8	0.3	sp|Q5VST9-5|OBSCN_HUMAN	Isoform 4 of Obscurin OS=Homo sapiens GN=OBSCN	HUMAN	2	1.1577
1.34	2.71	15.2	1.3	tr|Q5CZH6|Q5CZH6_HUMAN	V-type proton ATPase subunit a OS=Homo sapiens GN=DKFZp686N0561 PE=2 SV=1	HUMAN	1	1.1576
3.16	3.41	23.2	3.2	sp|P61011|SRP54_HUMAN	Signal recognition particle 54 kDa protein OS=Homo sapiens GN=SRP54 PE=1 SV=1	HUMAN	2	1.1569	0.7135	EF > 2
3.17	14.82	54.1	36.7	tr|A0A024R7I3|A0A024R7I3_HUMAN	RAB8A, member RAS oncogene family, isoform CRA_a OS=Homo sapiens GN=RAB8A PE=4 SV=1	HUMAN	9	1.1567	0.2542	1.4855
1.58	1.88	6.3	1	sp|Q8NDX5-7|PHC3_HUMAN	Isoform 7 of Polyhomeotic-like protein 3 OS=Homo sapiens GN=PHC3	HUMAN	1	1.1556
7.91	10.21	21.9	3.3	tr|B7Z6F7|B7Z6F7_HUMAN	cDNA FLJ61705, highly similar to Symplekin OS=Homo sapiens PE=2 SV=1	HUMAN	5	1.1554	0.5456	1.7366
7.59	7.7	29.6	7.7	tr|A8K644|A8K644_HUMAN	Splicing factor, arginine/serine-rich 4, isoform CRA_b OS=Homo sapiens GN=SFRS4 PE=2 SV=1	HUMAN	4	1.1553	0.3263	1.619
11.72	11.91	37.9	20.7	tr|A8K3M3|A8K3M3_HUMAN	Tyrosine-protein phosphatase non-receptor type OS=Homo sapiens GN=PTPN1 PE=2 SV=1	HUMAN	7	1.1552	0.6622	EF > 2
17.4	21.5	31.1	13.7	tr|Q6IBM8|Q6IBM8_HUMAN	U5-116KD protein OS=Homo sapiens GN=U5-116KD PE=2 SV=1	HUMAN	10	1.1552	0.2032	1.2663
2.97	5.92	16.2	3.1	tr|Q5HYL4|Q5HYL4_HUMAN	Putative uncharacterized protein DKFZp686E1893 OS=Homo sapiens GN=DKFZp686E1893 PE=2 SV=1	HUMAN	3	1.1548	0.7603	EF > 2
0.35	0.39	9.5	0	tr|A0A024R4F6|A0A024R4F6_HUMAN	Protein-S-isoprenylcysteine O-methyltransferase OS=Homo sapiens GN=ICMT PE=3 SV=1	HUMAN	0	1.1547
15.04	16.13	25.9	9.8	tr|Q6PJ75|Q6PJ75_HUMAN	Integrin beta (Fragment) OS=Homo sapiens GN=ITGB2 PE=2 SV=1	HUMAN	7	1.1541	0.1153	1.2034
2.04	2.95	19.8	3.5	sp|Q6P1Q0-7|LTMD1_HUMAN	Isoform 7 of LETM1 domain-containing protein 1 OS=Homo sapiens GN=LETMD1	HUMAN	1	1.154
5.62	7.43	24.7	9.1	tr|Q5QPK2|Q5QPK2_HUMAN	Dolichol-phosphate mannosyltransferase subunit 1 OS=Homo sapiens GN=DPM1 PE=1 SV=1	HUMAN	3	1.1539	0.3332	1.6271
0.31	4.7	13	0.5	sp|Q96Q15-4|SMG1_HUMAN	Isoform 4 of Serine/threonine-protein kinase SMG1 OS=Homo sapiens GN=SMG1	HUMAN	2	1.1527
11.73	13.45	25.9	11.9	tr|Q9H4E3|Q9H4E3_HUMAN	DEAD box protein OS=Homo sapiens GN=E4-DBP PE=2 SV=1	HUMAN	6	1.1526	0.3767	1.4871
11.23	12.32	43.8	25.4	sp|P67812-3|SC11A_HUMAN	Isoform 3 of Signal peptidase complex catalytic subunit SEC11A OS=Homo sapiens GN=SEC11A	HUMAN	8	1.1524	0.3176	1.3891
2.13	2.43	15.6	4.1	sp|Q5BJH7|YIF1B_HUMAN	Protein YIF1B OS=Homo sapiens GN=YIF1B PE=1 SV=1	HUMAN	1	1.1518	0.6412	EF > 2
1.35	3.66	21.2	1.5	tr|E5RIH5|E5RIH5_HUMAN	TELO2-interacting protein 2 OS=Homo sapiens GN=TTI2 PE=1 SV=1	HUMAN	1	1.151
2	2.65	17.9	3.4	tr|B3KWP7|B3KWP7_HUMAN	cDNA FLJ43538 fis, clone PLACE7008431, highly similar to Homo sapiens phosphatidylinositol-4-phosphate 5-kinase, type II, gamma (PIP5K2C), mRNA OS=Homo sapiens PE=2 SV=1	HUMAN	1	1.1509
0.05	1.92	11.8	0	RRRRRsp|O60733|PLPL9_HUMAN	REVERSED 85/88 kDa calcium-independent phospholipase A2 OS=Homo sapiens GN=PLA2G6 PE=1 SV=2	HUMAN	0	1.1505	0.8541	EF > 2
6.11	6.88	28	14.3	tr|F8VU90|F8VU90_HUMAN	Peptidyl-prolyl cis-trans isomerase OS=Homo sapiens GN=FKBP11 PE=1 SV=1	HUMAN	3	1.1503	0.4076	EF > 2
2.54	3.2	21	8.2	tr|A0A087WTX2|A0A087WTX2_HUMAN	Zinc transporter SLC39A7 OS=Homo sapiens GN=SLC39A7 PE=1 SV=1	HUMAN	2	1.1502
8.84	10.33	24.7	10.1	sp|Q9BW27|NUP85_HUMAN	Nuclear pore complex protein Nup85 OS=Homo sapiens GN=NUP85 PE=1 SV=1	HUMAN	7	1.1499	0.3489	1.4157
11.98	14.04	20	9.1	tr|B3KQF0|B3KQF0_HUMAN	cDNA FLJ90354 fis, clone NT2RP2003390, highly similar to Translocation protein SEC63 homolog OS=Homo sapiens PE=2 SV=1	HUMAN	6	1.1497	0.4014	1.4596
0.14	1.4	17.1	3.2	tr|B4DTK3|B4DTK3_HUMAN	cDNA FLJ57891, highly similar to Tropomyosin beta chain OS=Homo sapiens PE=2 SV=1	HUMAN	1	1.1487
0.06	1.45	15.7	0	RRRRRsp|Q9NZB2|F120A_HUMAN	REVERSED Constitutive coactivator of PPAR-gamma-like protein 1 OS=Homo sapiens GN=FAM120A PE=1 SV=2	HUMAN	0	1.1483
0.16	5.59	15.2	0.2	sp|Q6ZR08|DYH12_HUMAN	Dynein heavy chain 12, axonemal OS=Homo sapiens GN=DNAH12 PE=2 SV=2	HUMAN	1	1.1483
0.21	2.64	16.1	0	tr|H7BZ52|H7BZ52_HUMAN	Zinc finger SWIM domain-containing protein 8 OS=Homo sapiens GN=ZSWIM8 PE=1 SV=2	HUMAN	0	1.1483
2.81	6.69	17.5	0.8	tr|A8K8U1|A8K8U1_HUMAN	cDNA FLJ77762, highly similar to Homo sapiens cullin-associated and neddylation-dissociated 1 (CAND1), mRNA OS=Homo sapiens PE=2 SV=1	HUMAN	1	1.1475	0.2709	1.4814
1.88	3.32	19.7	1.2	sp|Q02040|AK17A_HUMAN	A-kinase anchor protein 17A OS=Homo sapiens GN=AKAP17A PE=1 SV=2	HUMAN	1	1.1472
0.16	4.89	24.5	2.4	sp|P51116|FXR2_HUMAN	Fragile X mental retardation syndrome-related protein 2 OS=Homo sapiens GN=FXR2 PE=1 SV=2	HUMAN	2	1.1465	0.4799	1.9804
5.33	5.51	30.9	6.4	tr|A0A024QZD5|A0A024QZD5_HUMAN	Small nuclear ribonucleoprotein 70kDa polypeptide (RNP antigen), isoform CRA_b OS=Homo sapiens GN=SNRP70 PE=4 SV=1	HUMAN	3	1.1449	0.6499	EF > 2
2	2.19	30.4	17.4	tr|R4GMM1|R4GMM1_HUMAN	Protein MINOS1-NBL1 (Fragment) OS=Homo sapiens GN=MINOS1-NBL1 PE=4 SV=1	HUMAN	1	1.1439
0.05	1.45	15	0.6	RRRRRtr|A8K0D4|A8K0D4_HUMAN	REVERSED cDNA FLJ78693, highly similar to Homo sapiens TAF6-like RNA polymerase II, p300/CBP-associated factor (PCAF)-associated factor, 65kDa (TAF6L), mRNA OS=Homo sapiens PE=2 SV=1	HUMAN	1	1.1436
20.14	21.17	78.8	50.3	sp|P62277|RS13_HUMAN	40S ribosomal protein S13 OS=Homo sapiens GN=RPS13 PE=1 SV=2	HUMAN	12	1.1434	0.0164	1.1108
11.7	13.24	20.3	7.2	tr|B4DM22|B4DM22_HUMAN	cDNA FLJ53357, highly similar to 26S proteasome non-ATPase regulatory subunit 2 OS=Homo sapiens PE=2 SV=1	HUMAN	7	1.1432	0.5373	1.5949
2.7	3.54	23.8	4.1	tr|A0A024R9K7|A0A024R9K7_HUMAN	Chromosome 15 open reading frame 24, isoform CRA_b OS=Homo sapiens GN=C15orf24 PE=4 SV=1	HUMAN	1	1.1428	0.4667	EF > 2
1.5	1.52	15.5	4.2	tr|C6GKH1|C6GKH1_HUMAN	Interleukin-32 OS=Homo sapiens GN=IL32 PE=1 SV=1	HUMAN	1	1.1423
0.1	0.43	12.2	0	sp|Q00973|B4GN1_HUMAN	Beta-1,4 N-acetylgalactosaminyltransferase 1 OS=Homo sapiens GN=B4GALNT1 PE=1 SV=2	HUMAN	0	1.1415
6.33	7.3	24.5	13.2	sp|Q96G23|CERS2_HUMAN	Ceramide synthase 2 OS=Homo sapiens GN=CERS2 PE=1 SV=1	HUMAN	5	1.1405	0.6035	EF > 2
2	2.28	10.3	2.3	sp|Q9H5K3|SG196_HUMAN	Protein O-mannose kinase OS=Homo sapiens GN=POMK PE=1 SV=1	HUMAN	1	1.1403
18.03	18.09	37.6	23	tr|A8K245|A8K245_HUMAN	cDNA FLJ75441, highly similar to Homo sapiens vaccinia related kinase 1 (VRK1), mRNA OS=Homo sapiens PE=2 SV=1	HUMAN	10	1.1397	0.0751	1.159
12.4	12.75	63.7	50.4	sp|Q8N5K1|CISD2_HUMAN	CDGSH iron-sulfur domain-containing protein 2 OS=Homo sapiens GN=CISD2 PE=1 SV=1	HUMAN	6	1.139	0.0858	1.1696
0.66	0.8	24.1	7.3	sp|P17568|NDUB7_HUMAN	NADH dehydrogenase [ubiquinone] 1 beta subcomplex subunit 7 OS=Homo sapiens GN=NDUFB7 PE=1 SV=4	HUMAN	1	1.1384
3.8	3.99	14.2	7.8	tr|A0A087WW23|A0A087WW23_HUMAN	Arachidonate 5-lipoxygenase-activating protein OS=Homo sapiens GN=ALOX5AP PE=1 SV=1	HUMAN	2	1.1378	0.4348	EF > 2
16.01	16.14	40.5	30.3	tr|A8K7T4|A8K7T4_HUMAN	cDNA FLJ75774, highly similar to Homo sapiens lectin, mannose-binding 2 (LMAN2), mRNA OS=Homo sapiens PE=2 SV=1	HUMAN	13	1.1375	0.1032	1.1743
8	12.09	18.3	4.1	tr|A8K4P8|A8K4P8_HUMAN	cDNA FLJ75337 OS=Homo sapiens PE=2 SV=1	HUMAN	6	1.1369	0.4636	1.5158
1.68	1.86	20.2	4.1	tr|Q59FE1|Q59FE1_HUMAN	Eukaryotic translation initiation factor 4E member 2 variant (Fragment) OS=Homo sapiens PE=2 SV=1	HUMAN	1	1.1367
2.08	3.23	17.6	3.6	tr|A0A140VJL0|A0A140VJL0_HUMAN	3-hydroxyisobutyryl-CoA hydrolase, mitochondrial OS=Homo sapiens PE=2 SV=1	HUMAN	2	1.1367	0.6999	EF > 2
5.37	6.16	30	8.3	sp|P35249|RFC4_HUMAN	Replication factor C subunit 4 OS=Homo sapiens GN=RFC4 PE=1 SV=2	HUMAN	3	1.1364	0.8102	EF > 2
8.05	15.04	35	17.7	tr|Q5U077|Q5U077_HUMAN	L-lactate dehydrogenase OS=Homo sapiens GN=LDHB PE=2 SV=1	HUMAN	6	1.1363	0.2329	1.2603
13.96	14.7	48.7	32.7	tr|A0A090N8Z4|A0A090N8Z4_HUMAN	Immunity associated protein 1 OS=Homo sapiens GN=IMAP1 PE=4 SV=1	HUMAN	9	1.1363	0.177	1.2267
0.23	1.23	16.1	0	tr|A0A0C4DGW7|A0A0C4DGW7_HUMAN	Protein FAM47A OS=Homo sapiens GN=FAM47A PE=4 SV=1	HUMAN	0	1.1353
3.97	24.93	63.9	49.8	tr|Q5U0I6|Q5U0I6_HUMAN	H.sapiens ras-related Hrab1A protein OS=Homo sapiens GN=RAB1A PE=2 SV=1	HUMAN	12	1.1335	0.6339	EF > 2
2.16	2.85	24.4	1.5	sp|Q8IX18|DHX40_HUMAN	Probable ATP-dependent RNA helicase DHX40 OS=Homo sapiens GN=DHX40 PE=1 SV=2	HUMAN	1	1.1332
0.24	0.8	21	0	sp|P17706|PTN2_HUMAN	Tyrosine-protein phosphatase non-receptor type 2 OS=Homo sapiens GN=PTPN2 PE=1 SV=2	HUMAN	0	1.1329
5.04	6.95	16	2.5	tr|C9JRP1|C9JRP1_HUMAN	Anion exchange protein (Fragment) OS=Homo sapiens GN=SLC4A7 PE=1 SV=1	HUMAN	2	1.1315	0.2261	1.2955
0.07	0.38	15.1	0	tr|A0A024RAA0|A0A024RAA0_HUMAN	Chromosome 1 open reading frame 166, isoform CRA_a OS=Homo sapiens GN=C1orf166 PE=4 SV=1	HUMAN	0	1.1314
0.07	1.01	15	0	RRRRRsp|Q86TV6|TTC7B_HUMAN	REVERSED Tetratricopeptide repeat protein 7B OS=Homo sapiens GN=TTC7B PE=1 SV=3	HUMAN	0	1.1314
0.43	8.7	18.5	0.5	tr|Q4LE48|Q4LE48_HUMAN	STAG1 variant protein (Fragment) OS=Homo sapiens GN=STAG1 variant protein PE=2 SV=1	HUMAN	1	1.1314
7.46	7.88	13.1	3.5	sp|Q9H330-2|TM245_HUMAN	Isoform 2 of Transmembrane protein 245 OS=Homo sapiens GN=TMEM245	HUMAN	4	1.1307	0.6871	EF > 2
7.26	8.29	20.2	4	sp|Q96T37-3|RBM15_HUMAN	Isoform 3 of Putative RNA-binding protein 15 OS=Homo sapiens GN=RBM15	HUMAN	4	1.13	0.3836	1.6079
2.24	3.92	18.6	3.4	sp|O15226-2|NKRF_HUMAN	Isoform 2 of NF-kappa-B-repressing factor OS=Homo sapiens GN=NKRF	HUMAN	3	1.1286	0.4123	1.6601
8.71	9.16	18	6.6	sp|A1L0T0|ILVBL_HUMAN	Acetolactate synthase-like protein OS=Homo sapiens GN=ILVBL PE=1 SV=2	HUMAN	4	1.1283	0.4558	1.5013
1.64	2.24	18.3	2.4	tr|A0A090N7Y2|A0A090N7Y2_HUMAN	ATP-binding cassette, sub-family F (GCN20), member 2 OS=Homo sapiens GN=ABCF2 PE=4 SV=1	HUMAN	2	1.1282	0.5906	EF > 2
2	2.55	11.7	2.9	tr|B2R5R5|B2R5R5_HUMAN	cDNA, FLJ92583, highly similar to Homo sapiens glycogenin (GYG), mRNA OS=Homo sapiens PE=2 SV=1	HUMAN	1	1.1281
0.11	2.39	14.3	0	RRRRRtr|A0A087WWE2|A0A087WWE2_HUMAN	REVERSED DNA-directed RNA polymerase subunit OS=Homo sapiens GN=POLR2A PE=1 SV=1	HUMAN	0	1.1272
0.69	1.17	13.9	0	tr|Q8TCJ8|Q8TCJ8_HUMAN	Putative uncharacterized protein DKFZp564C172 OS=Homo sapiens GN=DKFZp564C172 PE=2 SV=1	HUMAN	0	1.1272	0.6551	EF > 2
6.98	10.72	32.5	9.8	sp|Q13895|BYST_HUMAN	Bystin OS=Homo sapiens GN=BYSL PE=1 SV=3	HUMAN	5	1.1272	0.6534	1.986
12.38	12.47	47.8	22.8	sp|Q9Y3B3|TMED7_HUMAN	Transmembrane emp24 domain-containing protein 7 OS=Homo sapiens GN=TMED7 PE=1 SV=2	HUMAN	9	1.127	0.5641	1.6154
25.73	27.86	37.7	22.6	tr|B2RA56|B2RA56_HUMAN	Nicalin OS=Homo sapiens PE=2 SV=1	HUMAN	17	1.1269	0.0525	1.1287
0.72	2.25	16.8	0	tr|B2R7C2|B2R7C2_HUMAN	cDNA, FLJ93375, highly similar to Homo sapiens ZW10, kinetochore associated, homolog (Drosophila) (ZW10), mRNA OS=Homo sapiens PE=2 SV=1	HUMAN	0	1.1268
44.52	46.41	50.1	32.5	tr|A0A024R1N4|A0A024R1N4_HUMAN	X-ray repair complementing defective repair in Chinese hamster cells 6 (Ku autoantigen, 70kDa), isoform CRA_a OS=Homo sapiens GN=XRCC6 PE=4 SV=1	HUMAN	24	1.1268	0.1433	1.177
3.98	8.23	15.2	3.7	tr|B2RAK1|B2RAK1_HUMAN	cDNA, FLJ94965, highly similar to Homo sapiens leucyl/cystinyl aminopeptidase (LNPEP), mRNA OS=Homo sapiens PE=2 SV=1	HUMAN	3	1.1263	0.5433	EF > 2
23.16	36.49	66.9	58.1	tr|A0A024RB53|A0A024RB53_HUMAN	Heterogeneous nuclear ribonucleoprotein A1, isoform CRA_a OS=Homo sapiens GN=HNRPA1 PE=4 SV=1	HUMAN	46	1.1255	0.4268	1.4041
0.25	0.29	15	0	RRRRRtr|A0A024RAU0|A0A024RAU0_HUMAN	REVERSED Oxidised low density lipoprotein (Lectin-like) receptor 1, isoform CRA_a OS=Homo sapiens GN=OLR1 PE=4 SV=1	HUMAN	0	1.1252
0.05	2.51	16.8	0	RRRRRtr|B3KXA2|B3KXA2_HUMAN	REVERSED cDNA FLJ45031 fis, clone BRAWH3018548, highly similar to Vinculin OS=Homo sapiens PE=2 SV=1	HUMAN	0	1.1247
0.08	0.78	16.1	0	RRRRRtr|B4DKV6|B4DKV6_HUMAN	REVERSED cDNA FLJ60084, highly similar to Pericentrin (Fragment) OS=Homo sapiens PE=2 SV=1	HUMAN	0	1.1247
97.01	100.01	31.8	16.4	sp|Q6P2Q9|PRP8_HUMAN	Pre-mRNA-processing-splicing factor 8 OS=Homo sapiens GN=PRPF8 PE=1 SV=2	HUMAN	50	1.1246	0.0314	1.1123
1.02	7.92	20	0.7	tr|Q5IBP5|Q5IBP5_HUMAN	AKAP9-BRAF fusion protein OS=Homo sapiens PE=2 SV=1	HUMAN	2	1.1244
0.07	1.37	15.7	0	RRRRRsp|Q96T37|RBM15_HUMAN	REVERSED Putative RNA-binding protein 15 OS=Homo sapiens GN=RBM15 PE=1 SV=2	HUMAN	0	1.1235
5.37	6.15	21.1	12.1	sp|Q99720|SGMR1_HUMAN	Sigma non-opioid intracellular receptor 1 OS=Homo sapiens GN=SIGMAR1 PE=1 SV=1	HUMAN	4	1.1232	0.4639	EF > 2
0.14	4.16	13.5	0.9	sp|Q68E01|INT3_HUMAN	Integrator complex subunit 3 OS=Homo sapiens GN=INTS3 PE=1 SV=1	HUMAN	2	1.1226
4.57	4.61	59.8	19.6	sp|P61927|RL37_HUMAN	60S ribosomal protein L37 OS=Homo sapiens GN=RPL37 PE=1 SV=2	HUMAN	3	1.1226	0.1556	1.1947
9.13	10.68	15.8	4.1	sp|P20701-3|ITAL_HUMAN	Isoform 3 of Integrin alpha-L OS=Homo sapiens GN=ITGAL	HUMAN	5	1.1226	0.155	1.2014
14.8	15.87	40.3	18.8	sp|Q9BVI4|NOC4L_HUMAN	Nucleolar complex protein 4 homolog OS=Homo sapiens GN=NOC4L PE=1 SV=1	HUMAN	10	1.1226	0.5156	1.5063
3.08	3.49	27.2	10.3	sp|Q9H061|T126A_HUMAN	Transmembrane protein 126A OS=Homo sapiens GN=TMEM126A PE=1 SV=1	HUMAN	2	1.1225	0.6451	EF > 2
73.79	76.44	37.7	19.2	sp|P11388-4|TOP2A_HUMAN	Isoform 4 of DNA topoisomerase 2-alpha OS=Homo sapiens GN=TOP2A	HUMAN	35	1.1225	0.1054	1.1522
11.27	11.54	67	57.4	tr|A0A024R9D3|A0A024R9D3_HUMAN	Ribosomal protein L30, isoform CRA_b OS=Homo sapiens GN=RPL30 PE=3 SV=1	HUMAN	7	1.1217	0.2389	1.2399
4.29	6.45	15.2	4	tr|Q53HS1|Q53HS1_HUMAN	Achalasia, adrenocortical insufficiency, alacrimia (Allgrove, triple-A) variant (Fragment) OS=Homo sapiens PE=2 SV=1	HUMAN	4	1.1214	0.4426	1.681
2	2.86	32.6	12	sp|P62304|RUXE_HUMAN	Small nuclear ribonucleoprotein E OS=Homo sapiens GN=SNRPE PE=1 SV=1	HUMAN	2	1.1213
5.76	7.66	15.5	6.4	sp|Q92685|ALG3_HUMAN	Dol-P-Man:Man(5)GlcNAc(2)-PP-Dol alpha-1,3-mannosyltransferase OS=Homo sapiens GN=ALG3 PE=1 SV=1	HUMAN	3	1.1213	0.4611	EF > 2
0.07	3.15	10.3	0.3	RRRRRsp|Q14676|MDC1_HUMAN	REVERSED Mediator of DNA damage checkpoint protein 1 OS=Homo sapiens GN=MDC1 PE=1 SV=3	HUMAN	1	1.1211
6.78	13.62	19.6	1.4	tr|A4D212|A4D212_HUMAN	DKFZP586J0619 protein OS=Homo sapiens GN=DKFZP586J0619 PE=4 SV=1	HUMAN	3	1.1211	0.6689	1.9909
11.85	13.42	20.6	9.4	tr|V9HWJ7|V9HWJ7_HUMAN	Epididymis secretory protein Li 37 OS=Homo sapiens GN=HEL-S-37 PE=2 SV=1	HUMAN	7	1.1211	0.5806	1.6964
7.21	7.27	9.8	8.3	tr|Q05DF2|Q05DF2_HUMAN	SF3A2 protein (Fragment) OS=Homo sapiens GN=SF3A2 PE=2 SV=1	HUMAN	4	1.1202	0.5632	EF > 2
2	2.32	12.9	2	tr|B2RAU5|B2RAU5_HUMAN	Sorting nexin OS=Homo sapiens PE=2 SV=1	HUMAN	1	1.1199
4.11	6.52	11.8	2.7	sp|P05556-4|ITB1_HUMAN	Isoform 4 of Integrin beta-1 OS=Homo sapiens GN=ITGB1	HUMAN	3	1.1194	0.8377	EF > 2
86.2	89.2	35.5	20.2	sp|O75643|U520_HUMAN	U5 small nuclear ribonucleoprotein 200 kDa helicase OS=Homo sapiens GN=SNRNP200 PE=1 SV=2	HUMAN	46	1.1194	0.0611	1.1256
74.23	74.58	47.8	32.9	sp|Q00839|HNRPU_HUMAN	Heterogeneous nuclear ribonucleoprotein U OS=Homo sapiens GN=HNRNPU PE=1 SV=6	HUMAN	38	1.1193	0.8199	EF > 2
14.93	15.68	58.2	44.4	tr|A0A024RBA9|A0A024RBA9_HUMAN	RAB21, member RAS oncogene family, isoform CRA_a OS=Homo sapiens GN=RAB21 PE=4 SV=1	HUMAN	12	1.1191	0.2478	1.2843
3.81	10.32	42.2	28.1	tr|F5H157|F5H157_HUMAN	Ras-related protein Rab-35 (Fragment) OS=Homo sapiens GN=RAB35 PE=1 SV=1	HUMAN	6	1.1189	0.6941	EF > 2
0.05	5.18	11.2	0.2	sp|Q8TD26|CHD6_HUMAN	Chromodomain-helicase-DNA-binding protein 6 OS=Homo sapiens GN=CHD6 PE=1 SV=4	HUMAN	1	1.1188	0.2409	1.2776
1.34	3.08	22.7	3.4	sp|Q96I99-2|SUCB2_HUMAN	Isoform 2 of Succinyl-CoA ligase [GDP-forming] subunit beta, mitochondrial OS=Homo sapiens GN=SUCLG2	HUMAN	2	1.1187	0.6953	EF > 2
0.14	1.44	12.7	0	sp|Q5T848|GP158_HUMAN	Probable G-protein coupled receptor 158 OS=Homo sapiens GN=GPR158 PE=1 SV=1	HUMAN	0	1.1184
3.51	3.66	23.7	8.7	tr|B2R880|B2R880_HUMAN	cDNA, FLJ93778, highly similar to Homo sapiens CD38 antigen (p45) (CD38), mRNA OS=Homo sapiens PE=2 SV=1	HUMAN	2	1.1183	0.3048	1.3339
57.88	58.42	55.2	40.7	sp|P27824-2|CALX_HUMAN	Isoform 2 of Calnexin OS=Homo sapiens GN=CANX	HUMAN	33	1.118	0.1005	1.1439
7.59	8.68	33.6	12.9	tr|A0MNP2|A0MNP2_HUMAN	CDW11/WDR57 OS=Homo sapiens GN=WDR57 PE=2 SV=1	HUMAN	4	1.1177	0.313	1.3401
2.66	2.95	17.3	2.9	sp|Q96ER9|CCD51_HUMAN	Coiled-coil domain-containing protein 51 OS=Homo sapiens GN=CCDC51 PE=1 SV=2	HUMAN	1	1.1174	0.5284	EF > 2
25.21	29.5	30.4	8.4	sp|Q14690|RRP5_HUMAN	Protein RRP5 homolog OS=Homo sapiens GN=PDCD11 PE=1 SV=3	HUMAN	16	1.1174	0.2268	1.2045
5.96	7.13	20.7	3.5	tr|B3KY60|B3KY60_HUMAN	cDNA FLJ16777 fis, clone BRHIP2029567, highly similar to Cell division cycle 5-like protein OS=Homo sapiens PE=2 SV=1	HUMAN	3	1.1172	0.2918	1.2886
0.08	2.85	10.8	0.4	sp|Q9BX66|SRBS1_HUMAN	Sorbin and SH3 domain-containing protein 1 OS=Homo sapiens GN=SORBS1 PE=1 SV=3	HUMAN	1	1.1167	0.5903	EF > 2
1.95	2.1	20.5	3.5	sp|Q9BRX8|F213A_HUMAN	Redox-regulatory protein FAM213A OS=Homo sapiens GN=FAM213A PE=1 SV=3	HUMAN	1	1.1159	0.7368	EF > 2
3.24	12.1	43.3	31.3	sp|P20339-2|RAB5A_HUMAN	Isoform 2 of Ras-related protein Rab-5A OS=Homo sapiens GN=RAB5A	HUMAN	7	1.1156
0.08	3.17	8.7	0.2	tr|N0DVX5|N0DVX5_HUMAN	DBF4-type zinc finger-containing protein 2 OS=Homo sapiens GN=ZDBF2 PE=1 SV=1	HUMAN	1	1.1147
5.45	5.45	16.5	14.6	sp|Q14761|PTCA_HUMAN	Protein tyrosine phosphatase receptor type C-associated protein OS=Homo sapiens GN=PTPRCAP PE=1 SV=1	HUMAN	4	1.1139	0.5645	1.971
2.01	2.48	19.8	6.6	tr|A0A087WYV9|A0A087WYV9_HUMAN	Protein SYNJ2BP-COX16 OS=Homo sapiens GN=SYNJ2BP-COX16 PE=4 SV=1	HUMAN	1	1.1135
28.98	29.11	75.4	58.3	tr|A8K4C8|A8K4C8_HUMAN	60S ribosomal protein L13 OS=Homo sapiens GN=RPL13 PE=2 SV=1	HUMAN	17	1.1134	0.7892	EF > 2
3.6	4.74	23.4	5.5	sp|P55039|DRG2_HUMAN	Developmentally-regulated GTP-binding protein 2 OS=Homo sapiens GN=DRG2 PE=1 SV=1	HUMAN	2	1.1133
8.38	8.43	47.4	24	sp|Q56VL3|OCAD2_HUMAN	OCIA domain-containing protein 2 OS=Homo sapiens GN=OCIAD2 PE=1 SV=1	HUMAN	4	1.1129	0.5301	1.6175
11.69	11.79	53	36.8	tr|A0A024RDH8|A0A024RDH8_HUMAN	Ribosomal protein L34, isoform CRA_a OS=Homo sapiens GN=RPL34 PE=4 SV=1	HUMAN	7	1.1128	0.2452	1.225
2.44	3.79	16.8	8.9	tr|B3KTT0|B3KTT0_HUMAN	cDNA FLJ38675 fis, clone IMR322000243, highly similar to Nucleoporin Nup43 OS=Homo sapiens PE=2 SV=1	HUMAN	3	1.1127	0.6607	EF > 2
4.42	5.02	17.2	4.2	sp|Q96JJ7|TMX3_HUMAN	Protein disulfide-isomerase TMX3 OS=Homo sapiens GN=TMX3 PE=1 SV=2	HUMAN	2	1.1117	0.5122	1.7804
1.29	1.3	30.1	10.4	tr|Q6IAJ3|Q6IAJ3_HUMAN	TMEM9 protein OS=Homo sapiens GN=TMEM9 PE=2 SV=1	HUMAN	1	1.1111
1.69	5.05	14.1	2	tr|A4D1Z4|A4D1Z4_HUMAN	KIAA0415 gene product OS=Homo sapiens GN=KIAA0415 PE=4 SV=1	HUMAN	3	1.111
2	2.01	20.9	13.2	sp|P0DJ93|SIM13_HUMAN	Small integral membrane protein 13 OS=Homo sapiens GN=SMIM13 PE=3 SV=1	HUMAN	1	1.111
1.62	13.21	30.4	7.3	tr|K0J110|K0J110_HUMAN	Malignant cell derived RNA helicase OS=Homo sapiens GN=mcdrh PE=2 SV=1	HUMAN	7	1.1101	0.65	1.9383
6.29	8.66	14.8	2.7	sp|Q4KMQ2|ANO6_HUMAN	Anoctamin-6 OS=Homo sapiens GN=ANO6 PE=1 SV=2	HUMAN	4	1.1099	0.5657	1.5469
36.06	40.13	45.4	26.3	sp|P28288|ABCD3_HUMAN	ATP-binding cassette sub-family D member 3 OS=Homo sapiens GN=ABCD3 PE=1 SV=1	HUMAN	20	1.1096	0.389	1.2867
0.79	4.62	12.7	2.4	tr|D6R968|D6R968_HUMAN	NEDD4-binding protein 2-like 2 (Fragment) OS=Homo sapiens GN=N4BP2L2 PE=1 SV=1	HUMAN	2	1.1094
2.84	12.55	25.6	6.1	sp|Q8WXF1|PSPC1_HUMAN	Paraspeckle component 1 OS=Homo sapiens GN=PSPC1 PE=1 SV=1	HUMAN	4	1.1085	0.6419	EF > 2
0.08	8.81	18.4	0.6	RRRRRsp|Q9UG01|IF172_HUMAN	REVERSED Intraflagellar transport protein 172 homolog OS=Homo sapiens GN=IFT172 PE=1 SV=2	HUMAN	2	1.108
89.88	90.84	73.2	54.7	sp|P52272|HNRPM_HUMAN	Heterogeneous nuclear ribonucleoprotein M OS=Homo sapiens GN=HNRNPM PE=1 SV=3	HUMAN	50	1.1075	0.0234	1.0915
0.76	18.23	80	50.3	sp|Q9UNX3|RL26L_HUMAN	60S ribosomal protein L26-like 1 OS=Homo sapiens GN=RPL26L1 PE=1 SV=1	HUMAN	15	1.1071	0.4993	EF > 2
37.64	46.65	42.5	24.8	tr|V9HWP2|V9HWP2_HUMAN	Epididymis luminal protein 35 OS=Homo sapiens GN=HEL-S-125m PE=2 SV=1	HUMAN	26	1.107	0.1542	1.1536
1.6	4.09	31.7	9.2	tr|Q53GC2|Q53GC2_HUMAN	RAB4A, member RAS oncogene family variant (Fragment) OS=Homo sapiens PE=2 SV=1	HUMAN	2	1.1058
13.34	14.2	34.7	14.7	sp|Q8NBX0|SCPDL_HUMAN	Saccharopine dehydrogenase-like oxidoreductase OS=Homo sapiens GN=SCCPDH PE=1 SV=1	HUMAN	6	1.1055	0.3052	1.2533
1.46	6.51	20.1	1.5	sp|Q6ZMZ3|SYNE3_HUMAN	Nesprin-3 OS=Homo sapiens GN=SYNE3 PE=1 SV=2	HUMAN	2	1.105
3.44	3.6	15.8	4.8	tr|Q6FHL3|Q6FHL3_HUMAN	Translocating chain-associated membrane protein OS=Homo sapiens GN=TRAM1 PE=2 SV=1	HUMAN	2	1.1047	0.572	EF > 2
9.18	11.2	36.4	12.8	tr|A0A024RE04|A0A024RE04_HUMAN	Uncharacterized protein OS=Homo sapiens GN=RP11-98F14.6 PE=4 SV=1	HUMAN	6	1.1043	0.2382	1.22
7.85	7.96	50.6	25	tr|B2R6F3|B2R6F3_HUMAN	Splicing factor arginine/serine-rich 3 OS=Homo sapiens GN=SFRS3 PE=2 SV=1	HUMAN	4	1.103	0.3726	1.448
0.05	3.9	12.5	0	RRRRRsp|Q7Z2Y8|GVIN1_HUMAN	REVERSED Interferon-induced very large GTPase 1 OS=Homo sapiens GN=GVINP1 PE=2 SV=2	HUMAN	0	1.1027
0.25	0.52	14.7	0	tr|Q86XW6|Q86XW6_HUMAN	AngRem104 OS=Homo sapiens PE=2 SV=1	HUMAN	0	1.1027
0.27	0.85	12.5	0	RRRRRtr|A8K9X5|A8K9X5_HUMAN	REVERSED cDNA FLJ76472, highly similar to Homo sapiens Fas (TNFRSF6) associated factor 1 (FAF1), transcript variant 1, mRNA OS=Homo sapiens PE=2 SV=1	HUMAN	0	1.1027
0.35	1.04	10.5	0	sp|Q9UJY5-6|GGA1_HUMAN	Isoform 6 of ADP-ribosylation factor-binding protein GGA1 OS=Homo sapiens GN=GGA1	HUMAN	0	1.1026
0.25	0.37	58	0	tr|H0Y9C0|H0Y9C0_HUMAN	Nucleoside diphosphate-linked moiety X motif 6 (Fragment) OS=Homo sapiens GN=NUDT6 PE=1 SV=1	HUMAN	0	1.1024
1.08	14.11	13.3	1.5	tr|D3DWB6|D3DWB6_HUMAN	Ubiquitin specific peptidase 9, X-linked, isoform CRA_b OS=Homo sapiens GN=USP9X PE=3 SV=1	HUMAN	6	1.1024
4.36	4.77	14.4	4.7	tr|A0A024R8U1|A0A024R8U1_HUMAN	Solute carrier family 16 (Monocarboxylic acid transporters), member 3, isoform CRA_a OS=Homo sapiens GN=SLC16A3 PE=4 SV=1	HUMAN	2	1.1021	0.5333	1.554
2.1	2.26	26.2	2.8	tr|D3DQ70|D3DQ70_HUMAN	SERPINE1 mRNA binding protein 1, isoform CRA_d OS=Homo sapiens GN=SERBP1 PE=4 SV=1	HUMAN	1	1.102	0.4798	1.6245
3.87	4.46	12.4	5.7	tr|B2R7B1|B2R7B1_HUMAN	cDNA, FLJ93361, highly similar to Homo sapiens membrane interacting protein of RGS16 (MIR16), mRNA OS=Homo sapiens PE=2 SV=1	HUMAN	2	1.1016	0.5357	EF > 2
17.71	19.89	30.9	12	sp|Q8N766|EMC1_HUMAN	ER membrane protein complex subunit 1 OS=Homo sapiens GN=EMC1 PE=1 SV=1	HUMAN	12	1.1015	0.5764	1.4585
2.09	2.27	17.5	6.1	tr|Q53T99|Q53T99_HUMAN	Ribosome biogenesis protein WDR12 OS=Homo sapiens GN=WDR12 PE=2 SV=1	HUMAN	2	1.1013	0.5787	EF > 2
11.16	11.54	26.3	13.2	sp|Q9BT22|ALG1_HUMAN	Chitobiosyldiphosphodolichol beta-mannosyltransferase OS=Homo sapiens GN=ALG1 PE=1 SV=2	HUMAN	6	1.101	0.1704	1.1671
10.19	11.89	32.3	15.5	tr|B2R8G6|B2R8G6_HUMAN	cDNA, FLJ93891, Homo sapiens FK506 binding protein 8, 38kDa (FKBP8), mRNA OS=Homo sapiens PE=2 SV=1	HUMAN	7	1.1006	0.6858	1.737
6.2	9.35	15.8	4.9	sp|Q86Y56|DAAF5_HUMAN	Dynein assembly factor 5, axonemal OS=Homo sapiens GN=DNAAF5 PE=1 SV=4	HUMAN	4	1.1002	0.6462	1.8177
0.06	0.35	9.8	0	sp|Q8NBF2|NHLC2_HUMAN	NHL repeat-containing protein 2 OS=Homo sapiens GN=NHLRC2 PE=1 SV=1	HUMAN	0	1.0984
0.09	1.57	21.3	0	RRRRRsp|Q9P0Z9|SOX_HUMAN	REVERSED Peroxisomal sarcosine oxidase OS=Homo sapiens GN=PIPOX PE=1 SV=2	HUMAN	0	1.0984
1.76	3.09	29.5	3.9	tr|A0A024QZS4|A0A024QZS4_HUMAN	Peptidyl-prolyl cis-trans isomerase OS=Homo sapiens GN=PPIF PE=3 SV=1	HUMAN	1	1.0984	0.8355	EF > 2
6.11	8.45	15.8	3.8	sp|P49756|RBM25_HUMAN	RNA-binding protein 25 OS=Homo sapiens GN=RBM25 PE=1 SV=3	HUMAN	4	1.0977	0.8459	EF > 2
5.35	7.29	16.6	4	sp|Q9C0J8|WDR33_HUMAN	pre-mRNA 3' end processing protein WDR33 OS=Homo sapiens GN=WDR33 PE=1 SV=2	HUMAN	8	1.0962	0.9195	EF > 2
2.37	5.84	21.8	0.9	sp|Q96F07|CYFP2_HUMAN	Cytoplasmic FMR1-interacting protein 2 OS=Homo sapiens GN=CYFIP2 PE=1 SV=2	HUMAN	1	1.0961	0.74	EF > 2
3.68	3.79	11.4	8.6	sp|Q96EE3|SEH1_HUMAN	Nucleoporin SEH1 OS=Homo sapiens GN=SEH1L PE=1 SV=3	HUMAN	4	1.0958	0.6125	EF > 2
0.13	2.9	21.8	1.9	sp|Q9Y295|DRG1_HUMAN	Developmentally-regulated GTP-binding protein 1 OS=Homo sapiens GN=DRG1 PE=1 SV=1	HUMAN	1	1.0957
11.56	12.81	50.5	33.2	tr|A0A024RB87|A0A024RB87_HUMAN	RAP1B, member of RAS oncogene family, isoform CRA_a OS=Homo sapiens GN=RAP1B PE=4 SV=1	HUMAN	7	1.0957	0.2077	1.1716
261	261	43.1	26	sp|P78527|PRKDC_HUMAN	DNA-dependent protein kinase catalytic subunit OS=Homo sapiens GN=PRKDC PE=1 SV=3	HUMAN	123	1.0956	0.0145	1.0749
26.66	30.13	61	41.8	tr|Q96DV6|Q96DV6_HUMAN	40S ribosomal protein S6 OS=Homo sapiens GN=RPS6 PE=2 SV=1	HUMAN	14	1.0952	0.0722	1.1053
7.35	14.3	20.1	4.2	sp|Q15393|SF3B3_HUMAN	Splicing factor 3B subunit 3 OS=Homo sapiens GN=SF3B3 PE=1 SV=4	HUMAN	7	1.0951	0.4356	1.2909
0.05	1.2	9.5	0	RRRRRsp|Q6ZU69|F205A_HUMAN	REVERSED Protein FAM205A OS=Homo sapiens GN=FAM205A PE=2 SV=4	HUMAN	0	1.095
0.09	1.02	17.2	0	RRRRRsp|Q3KQU3-2|MA7D1_HUMAN	REVERSED Isoform 2 of MAP7 domain-containing protein 1 OS=Homo sapiens GN=MAP7D1	HUMAN	0	1.095
41.23	49.6	50.5	35.2	tr|A0A0D9SF53|A0A0D9SF53_HUMAN	ATP-dependent RNA helicase DDX3X OS=Homo sapiens GN=DDX3X PE=1 SV=1	HUMAN	29	1.095	0.1374	1.1301
3.88	4.48	21.9	2.8	sp|Q92575|UBXN4_HUMAN	UBX domain-containing protein 4 OS=Homo sapiens GN=UBXN4 PE=1 SV=2	HUMAN	2	1.0944	0.7891	EF > 2
4.85	6.54	20.5	1.5	sp|O95466-2|FMNL1_HUMAN	Isoform 2 of Formin-like protein 1 OS=Homo sapiens GN=FMNL1	HUMAN	2	1.0939	0.5397	1.6933
0.05	0.18	9.8	0	tr|B3KSA0|B3KSA0_HUMAN	cDNA FLJ35812 fis, clone TESTI2006051, highly similar to Acyl-coenzyme A thioesterase 1 (EC 3.1.2.2) OS=Homo sapiens PE=2 SV=1	HUMAN	0	1.0938
4.53	4.96	43	14.8	tr|A0A0C4DGS0|A0A0C4DGS0_HUMAN	NADH dehydrogenase [ubiquinone] 1 alpha subcomplex subunit 6 OS=Homo sapiens GN=NDUFA6 PE=1 SV=1	HUMAN	2	1.0932	0.6992	EF > 2
0.07	2.61	15.4	1.1	RRRRRsp|A8MYJ7|TTC34_HUMAN	REVERSED Tetratricopeptide repeat protein 34 OS=Homo sapiens GN=TTC34 PE=2 SV=2	HUMAN	1	1.093
0.42	1.67	13.6	0	RRRRRtr|Q13876|Q13876_HUMAN	REVERSED Bone-derived growth factor (Fragment) OS=Homo sapiens GN=BPGF-1 PE=2 SV=1	HUMAN	0	1.0929
1.23	1.34	18	1.9	RRRRRsp|Q8N9M1|CS047_HUMAN	REVERSED Uncharacterized protein C19orf47 OS=Homo sapiens GN=C19orf47 PE=1 SV=1	HUMAN	1	1.0929
9.41	10	22.3	8.5	sp|P48449|ERG7_HUMAN	Lanosterol synthase OS=Homo sapiens GN=LSS PE=1 SV=1	HUMAN	6	1.0926	0.3141	1.2257
7.13	8.13	19.4	8.4	tr|B3KX82|B3KX82_HUMAN	cDNA FLJ44964 fis, clone BRAWH2016209, highly similar to Homo sapiens synovial apoptosis inhibitor 1, synoviolin (SYVN1), transcript variant 2, mRNA OS=Homo sapiens PE=2 SV=1	HUMAN	5	1.0916	0.8457	EF > 2
16.08	17.36	36.2	21.3	tr|Q53GW3|Q53GW3_HUMAN	Glutamate dehydrogenase 1 variant (Fragment) OS=Homo sapiens PE=2 SV=1	HUMAN	10	1.0916	0.6075	1.4706
7.76	8.23	48.9	24.6	sp|P08574|CY1_HUMAN	Cytochrome c1, heme protein, mitochondrial OS=Homo sapiens GN=CYC1 PE=1 SV=3	HUMAN	8	1.0912	0.309	1.2551
0.06	1.2	11.6	0	sp|Q96B70|LENG9_HUMAN	Leukocyte receptor cluster member 9 OS=Homo sapiens GN=LENG9 PE=2 SV=2	HUMAN	0	1.0911
1.04	1.34	20.8	0.9	RRRRRsp|Q14241|ELOA1_HUMAN	REVERSED Transcription elongation factor B polypeptide 3 OS=Homo sapiens GN=TCEB3 PE=1 SV=2	HUMAN	1	1.0911
1.34	7.53	16.9	1.5	sp|Q709C8-4|VP13C_HUMAN	Isoform 4 of Vacuolar protein sorting-associated protein 13C OS=Homo sapiens GN=VPS13C	HUMAN	6	1.0909	0.6273	1.9332
2.58	3.04	29.3	9.6	sp|P58557|YBEY_HUMAN	Putative ribonuclease OS=Homo sapiens GN=YBEY PE=1 SV=2	HUMAN	1	1.0902	0.7461	EF > 2
22.74	25.4	45.1	13.8	tr|Q8N4P8|Q8N4P8_HUMAN	GTPBP4 protein (Fragment) OS=Homo sapiens GN=GTPBP4 PE=2 SV=1	HUMAN	10	1.089	0.3947	1.2315
13.27	19.06	30.1	5.3	tr|Q59G42|Q59G42_HUMAN	Eukaryotic translation initiation factor 4 gamma, 2 variant (Fragment) OS=Homo sapiens PE=2 SV=1	HUMAN	7	1.0889	0.4503	1.2944
10.23	26.92	52.6	40	tr|Q59G92|Q59G92_HUMAN	HLA-B associated transcript 1 variant (Fragment) OS=Homo sapiens PE=2 SV=1	HUMAN	14	1.0887	0.2149	1.1617
14.17	14.35	32.4	16	tr|Q68DD9|Q68DD9_HUMAN	Putative uncharacterized protein DKFZp781C0423 (Fragment) OS=Homo sapiens GN=DKFZp781C0423 PE=2 SV=2	HUMAN	9	1.0882	0.6501	1.5251
25.35	26.7	30.3	15.2	sp|Q8IY81|SPB1_HUMAN	pre-rRNA processing protein FTSJ3 OS=Homo sapiens GN=FTSJ3 PE=1 SV=2	HUMAN	14	1.0878	0.4359	1.2491
0.75	0.82	16.4	6.2	tr|Q53FU3|Q53FU3_HUMAN	Coatomer protein complex, subunit zeta 1 variant (Fragment) OS=Homo sapiens PE=2 SV=1	HUMAN	1	1.0876
0.18	1.46	14	0.5	RRRRRtr|E9KL49|E9KL49_HUMAN	REVERSED Diacylglycerol kinase OS=Homo sapiens PE=2 SV=1	HUMAN	1	1.0873
2.04	2.56	28.6	2.4	tr|A0A0S2C388|A0A0S2C388_HUMAN	MHC class II antigen (Fragment) OS=Homo sapiens GN=HLA-DPB1 PE=3 SV=1	HUMAN	1	1.087
3.78	8.22	16	1.6	tr|Q9HC39|Q9HC39_HUMAN	Putative uncharacterized protein OS=Homo sapiens PE=2 SV=1	HUMAN	3	1.087
8.16	8.37	34.2	15.1	sp|P08579|RU2B_HUMAN	U2 small nuclear ribonucleoprotein B'' OS=Homo sapiens GN=SNRPB2 PE=1 SV=1	HUMAN	4	1.0869	0.4266	1.4366
6.67	7.52	35.9	19.5	sp|Q8WY22|BRI3B_HUMAN	BRI3-binding protein OS=Homo sapiens GN=BRI3BP PE=1 SV=1	HUMAN	4	1.0867	0.4965	1.4091
10.68	13.61	25.4	7.9	sp|Q13206|DDX10_HUMAN	Probable ATP-dependent RNA helicase DDX10 OS=Homo sapiens GN=DDX10 PE=1 SV=2	HUMAN	7	1.0867	0.4282	1.2997
0.61	0.8	14.8	0	sp|Q5SQI0-3|ATAT_HUMAN	Isoform 3 of Alpha-tubulin N-acetyltransferase 1 OS=Homo sapiens GN=ATAT1	HUMAN	0	1.0866
16.6	19.27	27.4	9.6	sp|A0FGR8-2|ESYT2_HUMAN	Isoform 2 of Extended synaptotagmin-2 OS=Homo sapiens GN=ESYT2	HUMAN	9	1.0866	0.4135	1.2421
0.05	0.43	12.1	1.3	tr|J3KQ12|J3KQ12_HUMAN	HCG2020143, isoform CRA_b OS=Homo sapiens GN=BSCL2 PE=1 SV=1	HUMAN	1	1.0862
11.35	15.63	19	3	sp|Q9Y490|TLN1_HUMAN	Talin-1 OS=Homo sapiens GN=TLN1 PE=1 SV=3	HUMAN	7	1.0862	0.4112	1.246
0.1	1.64	27.8	2.5	tr|A8K4I8|A8K4I8_HUMAN	cDNA FLJ78131, highly similar to Homo sapiens nipsnap homolog 1 (C. elegans) (NIPSNAP1), mRNA OS=Homo sapiens PE=2 SV=1	HUMAN	1	1.0861	0.5674	EF > 2
11.81	16.3	21.4	13.1	sp|O00116|ADAS_HUMAN	Alkyldihydroxyacetonephosphate synthase, peroxisomal OS=Homo sapiens GN=AGPS PE=1 SV=1	HUMAN	9	1.0846	0.6635	1.5439
6.25	6.51	28.1	9	tr|B4DH58|B4DH58_HUMAN	cDNA FLJ56344, highly similar to Implantation-associated protein OS=Homo sapiens PE=2 SV=1	HUMAN	4	1.0834	0.466	1.3183
3.64	4.49	33.3	19.6	sp|P61604|CH10_HUMAN	10 kDa heat shock protein, mitochondrial OS=Homo sapiens GN=HSPE1 PE=1 SV=2	HUMAN	2	1.0824	0.4654	1.4635
0.07	0.78	20.6	0	RRRRRtr|Q5R2U7|Q5R2U7_HUMAN	REVERSED WD repeat protein (Fragment) OS=Homo sapiens GN=WDR9 PE=2 SV=1	HUMAN	0	1.0821
6.58	6.69	29.4	22.4	tr|Q9P0H9|Q9P0H9_HUMAN	Protein RER1 OS=Homo sapiens GN=RER1 PE=1 SV=1	HUMAN	4	1.0818	0.3731	1.2708
12.27	14.4	22	7	tr|A4D2Q0|A4D2Q0_HUMAN	Unc-84 homolog A (C. elegans) OS=Homo sapiens GN=UNC84A PE=4 SV=1	HUMAN	6	1.0814	0.2565	1.1649
1.55	2.08	13	1.8	RRRRRsp|Q5VW38|GP107_HUMAN	REVERSED Protein GPR107 OS=Homo sapiens GN=GPR107 PE=1 SV=1	HUMAN	1	1.0813
2.61	5.66	14.1	5.6	sp|Q5SY16|NOL9_HUMAN	Polynucleotide 5'-hydroxyl-kinase NOL9 OS=Homo sapiens GN=NOL9 PE=1 SV=1	HUMAN	5	1.0813
5.62	5.75	52.6	21.1	tr|K7ELC2|K7ELC2_HUMAN	40S ribosomal protein S15 OS=Homo sapiens GN=RPS15 PE=1 SV=1	HUMAN	5	1.0794	0.5952	1.6907
5.18	6.83	10.6	1.7	sp|Q14676|MDC1_HUMAN	Mediator of DNA damage checkpoint protein 1 OS=Homo sapiens GN=MDC1 PE=1 SV=3	HUMAN	3	1.0793	0.9401	EF > 2
4.17	4.73	36.2	8.3	tr|E9PH82|E9PH82_HUMAN	Protein FAM98A OS=Homo sapiens GN=FAM98A PE=1 SV=1	HUMAN	2	1.0788	0.6901	EF > 2
1.88	3.29	17.3	3.6	sp|Q8TB36|GDAP1_HUMAN	Ganglioside-induced differentiation-associated protein 1 OS=Homo sapiens GN=GDAP1 PE=1 SV=3	HUMAN	2	1.0785	0.613	EF > 2
3.15	7.92	19	3.3	sp|Q9BSJ2-4|GCP2_HUMAN	Isoform 3 of Gamma-tubulin complex component 2 OS=Homo sapiens GN=TUBGCP2	HUMAN	3	1.0785
0.05	0.73	10.1	0	RRRRRsp|Q7Z6E9|RBBP6_HUMAN	REVERSED E3 ubiquitin-protein ligase RBBP6 OS=Homo sapiens GN=RBBP6 PE=1 SV=1	HUMAN	0	1.0784
28.26	29.08	81.4	54.4	tr|A0A024R2Q4|A0A024R2Q4_HUMAN	Ribosomal protein L15 OS=Homo sapiens GN=RPL15 PE=3 SV=1	HUMAN	20	1.0778	0.2094	1.1287
5.41	6.16	17.8	2.8	tr|E9PPJ0|E9PPJ0_HUMAN	Splicing factor 3B subunit 2 OS=Homo sapiens GN=SF3B2 PE=1 SV=1	HUMAN	3	1.0776	0.455	1.4187
0.06	0.3	11.3	0	tr|D3DUG9|D3DUG9_HUMAN	Ubiquitin specific peptidase 14 (TRNA-guanine transglycosylase), isoform CRA_a OS=Homo sapiens GN=USP14 PE=3 SV=1	HUMAN	0	1.0775	0.6385	EF > 2
1.86	2.28	13.7	2.1	tr|B4DWA6|B4DWA6_HUMAN	cDNA FLJ60094, highly similar to F-actin capping protein subunit beta OS=Homo sapiens PE=2 SV=1	HUMAN	1	1.0774	0.8152	EF > 2
32.44	35.99	63.9	51.4	tr|Q8TBK5|Q8TBK5_HUMAN	60S ribosomal protein L6 OS=Homo sapiens GN=RPL6 PE=2 SV=1	HUMAN	26	1.0774	0.3968	1.1967
0.09	2.64	15	0	sp|Q7KZ85|SPT6H_HUMAN	Transcription elongation factor SPT6 OS=Homo sapiens GN=SUPT6H PE=1 SV=2	HUMAN	0	1.077	0.9196	EF > 2
3.08	3.9	28.9	1.8	sp|Q9BZZ5-6|API5_HUMAN	Isoform 6 of Apoptosis inhibitor 5 OS=Homo sapiens GN=API5	HUMAN	1	1.0764	0.7878	EF > 2
6.51	7.08	23	9.9	tr|A0A024R277|A0A024R277_HUMAN	Serine palmitoyltransferase, long chain base subunit 1, isoform CRA_a OS=Homo sapiens GN=SPTLC1 PE=4 SV=1	HUMAN	5	1.0756	0.7556	1.974
0.07	16.12	70.5	42.2	tr|Q5JVS8|Q5JVS8_HUMAN	Vimentin (Fragment) OS=Homo sapiens GN=VIM PE=1 SV=1	HUMAN	7	1.0744
0.31	2.97	25.5	0.7	sp|A6NI56|CC154_HUMAN	Coiled-coil domain-containing protein 154 OS=Homo sapiens GN=CCDC154 PE=2 SV=4	HUMAN	1	1.0742
1.24	2.35	10.1	1.5	sp|Q7Z3K3|POGZ_HUMAN	Pogo transposable element with ZNF domain OS=Homo sapiens GN=POGZ PE=1 SV=2	HUMAN	2	1.0738	0.4906	1.4418
1.32	2.71	20.8	1.1	sp|O95251|KAT7_HUMAN	Histone acetyltransferase KAT7 OS=Homo sapiens GN=KAT7 PE=1 SV=1	HUMAN	1	1.073	0.7033	1.9939
2.87	2.87	16.7	7.4	tr|B4DHE8|B4DHE8_HUMAN	RNA-binding protein Musashi homolog 2 OS=Homo sapiens GN=MSI2 PE=1 SV=1	HUMAN	2	1.073	0.6063	EF > 2
11.8	12.54	33.7	5.5	sp|Q1KMD3|HNRL2_HUMAN	Heterogeneous nuclear ribonucleoprotein U-like protein 2 OS=Homo sapiens GN=HNRNPUL2 PE=1 SV=1	HUMAN	5	1.0724	0.7168	1.5256
3.98	4.16	25	4.4	tr|Q0VAB1|Q0VAB1_HUMAN	Translocase of inner mitochondrial membrane 50 homolog (S. cerevisiae) OS=Homo sapiens GN=TIMM50 PE=2 SV=1	HUMAN	2	1.0722	0.745	1.8632
31.13	32.04	35.6	18.7	sp|Q9GZR7|DDX24_HUMAN	ATP-dependent RNA helicase DDX24 OS=Homo sapiens GN=DDX24 PE=1 SV=1	HUMAN	17	1.0721	0.5184	1.2494
2	2.38	24.4	2.2	sp|Q9UJA5|TRM6_HUMAN	tRNA (adenine(58)-N(1))-methyltransferase non-catalytic subunit TRM6 OS=Homo sapiens GN=TRMT6 PE=1 SV=1	HUMAN	1	1.0715
9.73	13.03	17.8	7.1	tr|B3KMC9|B3KMC9_HUMAN	cDNA FLJ10711 fis, clone NT2RP3000917, highly similar to 5'-3' exoribonuclease 2 (EC 3.1.11.-) OS=Homo sapiens PE=2 SV=1	HUMAN	6	1.0715	0.7573	1.6626
3.51	4.07	12.9	2.4	tr|B2R769|B2R769_HUMAN	cDNA, FLJ93308, highly similar to Homo sapiens leukocyte-derived arginine aminopeptidase (LRAP), mRNA OS=Homo sapiens PE=2 SV=1	HUMAN	2	1.071
2.54	3.93	30.8	11.8	sp|Q9NR77|PXMP2_HUMAN	Peroxisomal membrane protein 2 OS=Homo sapiens GN=PXMP2 PE=1 SV=3	HUMAN	3	1.0709	0.7409	1.8239
5.82	7.39	31.4	11.4	tr|Q53G61|Q53G61_HUMAN	Small nuclear ribonucleoprotein polypeptide A' variant (Fragment) OS=Homo sapiens PE=2 SV=1	HUMAN	3	1.0709	0.4417	1.2499
1.37	4.24	12.5	1.7	tr|A8K140|A8K140_HUMAN	cDNA FLJ77748 OS=Homo sapiens PE=2 SV=1	HUMAN	2	1.0708
0.05	3.04	13.1	0	RRRRRtr|Q6AI22|Q6AI22_HUMAN	REVERSED Putative uncharacterized protein DKFZp686H16106 (Fragment) OS=Homo sapiens GN=DKFZp686H16106 PE=2 SV=1	HUMAN	0	1.0704
10.04	11.52	21.2	4.6	tr|Q68DH9|Q68DH9_HUMAN	Calcium-transporting ATPase OS=Homo sapiens GN=DKFZp686M088 PE=2 SV=1	HUMAN	5	1.0703	0.6788	1.44
3.5	12.99	23.1	10.2	sp|O95758-4|PTBP3_HUMAN	Isoform 4 of Polypyrimidine tract-binding protein 3 OS=Homo sapiens GN=PTBP3	HUMAN	7	1.0701	0.7694	EF > 2
4.11	4.22	28.8	14.7	tr|K7EIN2|K7EIN2_HUMAN	Protein syndesmos (Fragment) OS=Homo sapiens GN=NUDT16L1 PE=1 SV=1	HUMAN	2	1.0701
0.05	5.45	15.6	0.2	RRRRRsp|O15050|TRNK1_HUMAN	REVERSED TPR and ankyrin repeat-containing protein 1 OS=Homo sapiens GN=TRANK1 PE=2 SV=4	HUMAN	1	1.0699	0.8606	EF > 2
4	4.35	9.9	6.9	tr|B7Z4K7|B7Z4K7_HUMAN	cDNA FLJ52868, highly similar to Single-stranded DNA-binding protein 2 OS=Homo sapiens PE=2 SV=1	HUMAN	2	1.0695
2.41	2.75	36	4.2	tr|Q9H3K5|Q9H3K5_HUMAN	My017 protein OS=Homo sapiens PE=2 SV=1	HUMAN	1	1.0693	0.6885	EF > 2
1.61	4.71	11.6	1.3	tr|A0A024R0F1|A0A024R0F1_HUMAN	Transcription termination factor, RNA polymerase II, isoform CRA_a OS=Homo sapiens GN=TTF2 PE=4 SV=1	HUMAN	2	1.0692
0.07	0.39	14.2	0	sp|P52757-9|CHIO_HUMAN	Isoform Beta-3 of Beta-chimaerin OS=Homo sapiens GN=CHN2	HUMAN	0	1.0686
0.11	0.61	11.6	0	tr|Q59GZ0|Q59GZ0_HUMAN	KIAA0182 protein variant (Fragment) OS=Homo sapiens PE=2 SV=1	HUMAN	0	1.0684
0.05	1.59	11.2	0.4	RRRRRsp|O75339|CILP1_HUMAN	REVERSED Cartilage intermediate layer protein 1 OS=Homo sapiens GN=CILP PE=1 SV=4	HUMAN	1	1.0675
0.15	0.39	7.4	0	sp|O96028|NSD2_HUMAN	Histone-lysine N-methyltransferase NSD2 OS=Homo sapiens GN=WHSC1 PE=1 SV=1	HUMAN	0	1.0675
1.41	1.9	9.1	1.4	tr|A8K6R5|A8K6R5_HUMAN	cDNA FLJ77568 OS=Homo sapiens PE=2 SV=1	HUMAN	1	1.0672
0.08	3.53	15.3	0	RRRRRtr|H0Y7V4|H0Y7V4_HUMAN	REVERSED Dynein heavy chain 8, axonemal OS=Homo sapiens GN=DNAH8 PE=1 SV=1	HUMAN	0	1.0671
0.37	0.46	16.9	0	tr|A0A024R466|A0A024R466_HUMAN	Integral membrane protein 2C, isoform CRA_a OS=Homo sapiens GN=ITM2C PE=4 SV=1	HUMAN	0	1.0669
0.1	0.54	15.5	0	tr|B1ALW7|B1ALW7_HUMAN	Component of oligomeric golgi complex 2, isoform CRA_a OS=Homo sapiens GN=COG2 PE=2 SV=1	HUMAN	0	1.0665
14.46	14.65	45.7	19.3	sp|Q15717|ELAV1_HUMAN	ELAV-like protein 1 OS=Homo sapiens GN=ELAVL1 PE=1 SV=2	HUMAN	10	1.0664	0.6772	1.4332
9.04	9.41	38.8	26.3	tr|K7ESP4|K7ESP4_HUMAN	Dephospho-CoA kinase domain-containing protein (Fragment) OS=Homo sapiens GN=DCAKD PE=1 SV=1	HUMAN	5	1.0663	0.6458	1.4318
0.06	0.2	50	0	RRRRRsp|Q9Y3Y2|CHTOP_HUMAN	REVERSED Chromatin target of PRMT1 protein OS=Homo sapiens GN=CHTOP PE=1 SV=2	HUMAN	0	1.0661
19.27	19.71	65.6	49.4	tr|Q6IAX2|Q6IAX2_HUMAN	RPL21 protein OS=Homo sapiens GN=RPL21 PE=2 SV=1	HUMAN	14	1.066	0.6586	1.3629
2.06	17.55	36.2	27.4	tr|A0A024R056|A0A024R056_HUMAN	Guanine nucleotide binding protein (G protein), beta polypeptide 1, isoform CRA_a OS=Homo sapiens GN=GNB1 PE=2 SV=1	HUMAN	13	1.0658	0.6374	EF > 2
7.18	7.76	21.9	9.2	tr|G3XAG1|G3XAG1_HUMAN	Zinc finger protein 512 OS=Homo sapiens GN=ZNF512 PE=1 SV=1	HUMAN	5	1.0657	0.6962	1.8351
0.05	2.78	7	0.9	sp|Q5U5Q3|MEX3C_HUMAN	RNA-binding E3 ubiquitin-protein ligase MEX3C OS=Homo sapiens GN=MEX3C PE=1 SV=3	HUMAN	1	1.0651
0.16	0.67	12.3	0	tr|A4FU17|A4FU17_HUMAN	PCDHGC4 protein (Fragment) OS=Homo sapiens GN=PCDHGC4 PE=2 SV=1	HUMAN	0	1.0641
17.26	21.82	18.8	3.1	tr|E1NZA1|E1NZA1_HUMAN	Peroxisome proliferator activated receptor interacting complex protein OS=Homo sapiens GN=PRIC295 PE=2 SV=1	HUMAN	10	1.0637	0.6492	1.352
0.05	3.34	16.5	0	sp|Q7Z494|NPHP3_HUMAN	Nephrocystin-3 OS=Homo sapiens GN=NPHP3 PE=1 SV=1	HUMAN	0	1.0634
2.02	2.95	15.9	4.4	sp|P48729-2|KC1A_HUMAN	Isoform 2 of Casein kinase I isoform alpha OS=Homo sapiens GN=CSNK1A1	HUMAN	2	1.0633	0.8923	EF > 2
13.11	16.08	22.8	7.4	tr|B4DVQ5|B4DVQ5_HUMAN	Eukaryotic translation initiation factor 3 subunit C OS=Homo sapiens GN=EIF3C PE=2 SV=1	HUMAN	7	1.0632	0.7758	1.6316
2.07	4.83	18.6	1.7	sp|P49959-3|MRE11_HUMAN	Isoform 3 of Double-strand break repair protein MRE11A OS=Homo sapiens GN=MRE11A	HUMAN	2	1.0626	0.888	EF > 2
9.58	10.72	27.9	4.2	sp|Q9BXP5-4|SRRT_HUMAN	Isoform 4 of Serrate RNA effector molecule homolog OS=Homo sapiens GN=SRRT	HUMAN	5	1.0624	0.4639	1.2086
0.77	1.63	27	2.7	tr|Q59H57|Q59H57_HUMAN	Fusion (Involved in t(12;16) in malignant liposarcoma) isoform a variant (Fragment) OS=Homo sapiens PE=2 SV=1	HUMAN	1	1.0615
8.8	11.09	19.9	8.6	sp|Q9BRZ2|TRI56_HUMAN	E3 ubiquitin-protein ligase TRIM56 OS=Homo sapiens GN=TRIM56 PE=1 SV=3	HUMAN	6	1.0612	0.8118	1.9121
2.02	2.85	18.5	1.8	tr|B3KMP2|B3KMP2_HUMAN	cDNA FLJ11747 fis, clone HEMBA1005530, highly similar to Anaphase-promoting complex subunit 7 OS=Homo sapiens PE=2 SV=1	HUMAN	1	1.0611
1.47	2.48	15.6	0.9	sp|Q13045|FLII_HUMAN	Protein flightless-1 homolog OS=Homo sapiens GN=FLII PE=1 SV=2	HUMAN	1	1.0599	0.6679	EF > 2
4.07	4.44	14.3	6.4	sp|O75381|PEX14_HUMAN	Peroxisomal membrane protein PEX14 OS=Homo sapiens GN=PEX14 PE=1 SV=1	HUMAN	2	1.0593	0.6912	EF > 2
2.05	5.18	12.9	1.7	tr|A8K194|A8K194_HUMAN	cDNA FLJ78369, highly similar to H.sapiens HIRA mRNA OS=Homo sapiens PE=2 SV=1	HUMAN	2	1.059	0.9199	EF > 2
0.63	1.08	35.4	0	sp|Q6P2C8-4|MED27_HUMAN	Isoform 3 of Mediator of RNA polymerase II transcription subunit 27 OS=Homo sapiens GN=MED27	HUMAN	0	1.0589
0.54	0.89	18.3	0	RRRRRtr|M0R3H7|M0R3H7_HUMAN	REVERSED Interferon regulatory factor 3 (Fragment) OS=Homo sapiens GN=IRF3 PE=4 SV=1	HUMAN	0	1.0587
2.95	4.42	37.3	10.7	tr|Q9BTT5|Q9BTT5_HUMAN	Similar to NADH dehydrogenase (Ubiquinone) 1 alpha subcomplex, 9 (39kD) (Fragment) OS=Homo sapiens PE=2 SV=1	HUMAN	4	1.0586	0.5847	1.4611
4.12	5.07	32.6	5.8	tr|Q96DI9|Q96DI9_HUMAN	POLDIP3 protein (Fragment) OS=Homo sapiens GN=POLDIP3 PE=2 SV=2	HUMAN	2	1.0583	0.5582	1.4194
0.13	7.71	20.3	0.3	sp|Q8TDM6|DLG5_HUMAN	Disks large homolog 5 OS=Homo sapiens GN=DLG5 PE=1 SV=4	HUMAN	2	1.0582
0.68	1.09	10.6	0	sp|Q15031|SYLM_HUMAN	Probable leucine--tRNA ligase, mitochondrial OS=Homo sapiens GN=LARS2 PE=1 SV=2	HUMAN	0	1.058
4.11	5	27.5	7.2	sp|Q9NWY4|CD027_HUMAN	UPF0609 protein C4orf27 OS=Homo sapiens GN=C4orf27 PE=1 SV=2	HUMAN	2	1.0579	0.9346	EF > 2
0.2	0.62	16.2	0	tr|Q8NB95|Q8NB95_HUMAN	cDNA FLJ34039 fis, clone FCBBF2005658, moderately similar to Mus musculus NSD1 protein mRNA (Fragment) OS=Homo sapiens PE=2 SV=1	HUMAN	0	1.0578
0.08	0.14	26.1	0	RRRRRtr|J3KN11|J3KN11_HUMAN	REVERSED Peptidyl-prolyl cis-trans isomerase FKBP11 OS=Homo sapiens GN=FKBP11 PE=4 SV=1	HUMAN	0	1.0575
0.12	0.13	18.2	0	tr|L0R6T5|L0R6T5_HUMAN	Alternative protein UBR4 OS=Homo sapiens GN=UBR4 PE=4 SV=1	HUMAN	0	1.0574
4.65	5.97	26.3	4.4	tr|A0A087WTW0|A0A087WTW0_HUMAN	E3 ubiquitin-protein ligase UHRF1 OS=Homo sapiens GN=UHRF1 PE=1 SV=1	HUMAN	4	1.0565	0.6582	1.3771
5.04	5.55	28.3	5.4	tr|Q6IAX5|Q6IAX5_HUMAN	Eukaryotic translation initiation factor 3 subunit E OS=Homo sapiens GN=EIF3E PE=2 SV=1	HUMAN	3	1.0565	0.9335	EF > 2
1.55	1.88	14.3	1.8	tr|B7Z6L9|B7Z6L9_HUMAN	cDNA FLJ54755, highly similar to Vacuolar ATP synthase subunit d (EC 3.6.3.14) OS=Homo sapiens PE=2 SV=1	HUMAN	1	1.0563
2.78	5.3	14.4	1.8	tr|B4DRJ4|B4DRJ4_HUMAN	cDNA FLJ55392, highly similar to Telomere-associated protein RIF1 (Fragment) OS=Homo sapiens PE=2 SV=1	HUMAN	2	1.0562	0.6923	EF > 2
0.74	1.88	15.3	0.9	tr|A0A024RDA9|A0A024RDA9_HUMAN	Exocyst complex component 1, isoform CRA_b OS=Homo sapiens GN=EXOC1 PE=4 SV=1	HUMAN	1	1.0561
0.16	1.48	12.2	0.4	RRRRRsp|O60391|NMD3B_HUMAN	REVERSED Glutamate receptor ionotropic, NMDA 3B OS=Homo sapiens GN=GRIN3B PE=2 SV=2	HUMAN	1	1.056
0.27	0.97	15.4	0	RRRRRsp|P29973-2|CNGA1_HUMAN	REVERSED Isoform 2 of cGMP-gated cation channel alpha-1 OS=Homo sapiens GN=CNGA1	HUMAN	0	1.056
0.19	3	14.5	0.4	tr|B4DIS0|B4DIS0_HUMAN	cDNA FLJ57840, highly similar to Chromodomain-helicase-DNA-binding protein 7 (EC 3.6.1.-) OS=Homo sapiens PE=2 SV=1	HUMAN	1	1.0558
10.27	10.9	23.7	8.8	tr|V9HWC0|V9HWC0_HUMAN	Epididymis luminal protein 70 OS=Homo sapiens GN=HEL70 PE=2 SV=1	HUMAN	6	1.0555	0.6698	1.3859
17.72	20.47	50.6	26.1	tr|V9HWF4|V9HWF4_HUMAN	Phosphoglycerate kinase OS=Homo sapiens GN=HEL-S-68p PE=2 SV=1	HUMAN	13	1.055	0.613	1.2542
8.4	10.97	26.6	4.7	tr|V9HW80|V9HW80_HUMAN	Epididymis luminal protein 220 OS=Homo sapiens GN=HEL-S-70 PE=2 SV=1	HUMAN	4	1.0549	0.4571	1.1975
2.12	3.35	9.5	0.5	sp|Q12888|TP53B_HUMAN	Tumor suppressor p53-binding protein 1 OS=Homo sapiens GN=TP53BP1 PE=1 SV=2	HUMAN	1	1.0546
0.22	2.7	17.3	0.7	sp|Q86UK7|ZN598_HUMAN	Zinc finger protein 598 OS=Homo sapiens GN=ZNF598 PE=1 SV=1	HUMAN	1	1.0545
0.09	1.88	14.3	0	RRRRRsp|Q5JPF3|AN36C_HUMAN	REVERSED Ankyrin repeat domain-containing protein 36C OS=Homo sapiens GN=ANKRD36C PE=1 SV=3	HUMAN	0	1.0544
0.56	0.86	16.2	0	tr|A0A024RAD8|A0A024RAD8_HUMAN	Aldehyde dehydrogenase 4 family, member A1, isoform CRA_a OS=Homo sapiens GN=ALDH4A1 PE=3 SV=1	HUMAN	0	1.054
2.12	2.66	17.7	3.3	sp|Q02790|FKBP4_HUMAN	Peptidyl-prolyl cis-trans isomerase FKBP4 OS=Homo sapiens GN=FKBP4 PE=1 SV=3	HUMAN	1	1.0532	0.8229	EF > 2
0.85	1.04	13.1	1.8	tr|B7Z8A2|B7Z8A2_HUMAN	cDNA FLJ51671, highly similar to Prenylcysteine oxidase (EC 1.8.3.5) OS=Homo sapiens PE=2 SV=1	HUMAN	1	1.053
6	6.85	16.6	7.5	sp|Q9UKV5|AMFR_HUMAN	E3 ubiquitin-protein ligase AMFR OS=Homo sapiens GN=AMFR PE=1 SV=2	HUMAN	3	1.0528	0.8454	EF > 2
0.62	1.2	12.4	0	sp|Q7L8L6|FAKD5_HUMAN	FAST kinase domain-containing protein 5, mitochondrial OS=Homo sapiens GN=FASTKD5 PE=1 SV=1	HUMAN	0	1.0525	0.8786	EF > 2
2.13	2.33	33.1	6.3	tr|A0A0J9YY83|A0A0J9YY83_HUMAN	Peroxisomal 2,4-dienoyl-CoA reductase (Fragment) OS=Homo sapiens GN=DECR2 PE=1 SV=1	HUMAN	1	1.0524
19.62	19.84	26.8	14.2	tr|A0A0S2Z4Z0|A0A0S2Z4Z0_HUMAN	RNA binding motif protein 14 isoform 1 (Fragment) OS=Homo sapiens GN=RBM14 PE=2 SV=1	HUMAN	10	1.0521	0.7872	1.5345
10.21	11.59	77.1	65	tr|H3BUX2|H3BUX2_HUMAN	Cytochrome b5 type B OS=Homo sapiens GN=CYB5B PE=1 SV=1	HUMAN	10	1.052	0.6259	1.4656
12.43	12.62	36.7	25	tr|Q6IBP2|Q6IBP2_HUMAN	HMOX2 protein OS=Homo sapiens GN=HMOX2 PE=2 SV=1	HUMAN	7	1.0518	0.4802	1.1855
0.13	2.2	18.5	2.2	tr|B3KY85|B3KY85_HUMAN	Polypeptide N-acetylgalactosaminyltransferase OS=Homo sapiens PE=2 SV=1	HUMAN	2	1.0513
4	4.65	22.2	8.5	tr|A8K0F7|A8K0F7_HUMAN	cDNA FLJ76587, highly similar to Homo sapiens vitamin K epoxide reductase complex, subunit 1-like 1 (VKORC1L1), mRNA OS=Homo sapiens PE=2 SV=1	HUMAN	2	1.0512	0.9034	EF > 2
22.26	22.58	37.9	13.8	tr|A0A024R534|A0A024R534_HUMAN	Metastasis associated 1 family, member 2, isoform CRA_a OS=Homo sapiens GN=MTA2 PE=4 SV=1	HUMAN	11	1.0509	0.8017	1.5544
3	8.91	33.3	14.5	tr|V9HW98|V9HW98_HUMAN	Epididymis luminal protein 2 OS=Homo sapiens GN=HEL2 PE=2 SV=1	HUMAN	4	1.0502	0.6223	1.4411
6.64	6.7	25.1	12.6	tr|A1A508|A1A508_HUMAN	PRSS3 protein OS=Homo sapiens GN=PRSS3 PE=2 SV=1	HUMAN	8	1.0497	0.7934	EF > 2
20.66	21.14	77.9	50.3	tr|Q6IBH6|Q6IBH6_HUMAN	RPL26 protein OS=Homo sapiens GN=RPL26 PE=2 SV=1	HUMAN	15	1.0491	0.593	1.2112
8.89	9.48	27	9.5	tr|D3DR65|D3DR65_HUMAN	SPFH domain family, member 1, isoform CRA_a OS=Homo sapiens GN=SPFH1 PE=4 SV=1	HUMAN	4	1.0486	0.4942	1.1729
1.77	4.51	16.7	1	sp|P98171-2|RHG04_HUMAN	Isoform 2 of Rho GTPase-activating protein 4 OS=Homo sapiens GN=ARHGAP4	HUMAN	1	1.0481
15.62	20.12	37.7	20.8	sp|Q96HS1|PGAM5_HUMAN	Serine/threonine-protein phosphatase PGAM5, mitochondrial OS=Homo sapiens GN=PGAM5 PE=1 SV=2	HUMAN	9	1.048	0.5323	1.1839
2.01	2.49	18.5	3.4	sp|Q8NE86|MCU_HUMAN	Calcium uniporter protein, mitochondrial OS=Homo sapiens GN=MCU PE=1 SV=1	HUMAN	1	1.0477
2.32	2.68	24.3	4.6	sp|Q9NW81-4|AT5SL_HUMAN	Isoform 4 of ATP synthase subunit s-like protein OS=Homo sapiens GN=ATP5SL	HUMAN	1	1.0472	0.9139	EF > 2
10.88	15.01	16.2	2.7	sp|A6NHR9|SMHD1_HUMAN	Structural maintenance of chromosomes flexible hinge domain-containing protein 1 OS=Homo sapiens GN=SMCHD1 PE=1 SV=2	HUMAN	5	1.0469	0.7602	1.3977
11.77	16.07	18	3	sp|O14646|CHD1_HUMAN	Chromodomain-helicase-DNA-binding protein 1 OS=Homo sapiens GN=CHD1 PE=1 SV=2	HUMAN	6	1.0468	0.6256	1.2364
1.56	2.61	15.4	1.1	tr|A0A0A6YYG9|A0A0A6YYG9_HUMAN	Protein ARPC4-TTLL3 OS=Homo sapiens GN=ARPC4-TTLL3 PE=4 SV=1	HUMAN	1	1.0461	0.8147	EF > 2
3.54	4.5	25.5	4.1	sp|O60832|DKC1_HUMAN	H/ACA ribonucleoprotein complex subunit 4 OS=Homo sapiens GN=DKC1 PE=1 SV=3	HUMAN	2	1.0446	0.8644	EF > 2
0.13	3.48	8.9	0.3	RRRRRsp|Q9Y4B4|ARIP4_HUMAN	REVERSED Helicase ARIP4 OS=Homo sapiens GN=RAD54L2 PE=1 SV=4	HUMAN	1	1.0439	0.8447	EF > 2
5.62	6.31	25.7	12.8	tr|C9J3L8|C9J3L8_HUMAN	Translocon-associated protein subunit alpha OS=Homo sapiens GN=SSR1 PE=1 SV=1	HUMAN	3	1.0434	0.6992	1.5071
18.48	19.23	76.3	41.6	tr|J3QQ67|J3QQ67_HUMAN	60S ribosomal protein L18 (Fragment) OS=Homo sapiens GN=RPL18 PE=1 SV=1	HUMAN	11	1.0431	0.5477	1.1653
1.27	2.09	15.6	1	sp|Q6ZRP7|QSOX2_HUMAN	Sulfhydryl oxidase 2 OS=Homo sapiens GN=QSOX2 PE=1 SV=3	HUMAN	1	1.043	0.7761	1.538
3.71	4.81	16.6	3.4	sp|Q9Y4W2|LAS1L_HUMAN	Ribosomal biogenesis protein LAS1L OS=Homo sapiens GN=LAS1L PE=1 SV=2	HUMAN	2	1.043	0.6539	1.4155
2.25	2.3	15.2	3.9	sp|Q9Y5Y5|PEX16_HUMAN	Peroxisomal membrane protein PEX16 OS=Homo sapiens GN=PEX16 PE=1 SV=2	HUMAN	1	1.0429	0.7839	EF > 2
0.2	3.71	15.1	0	sp|O60229-4|KALRN_HUMAN	Isoform 4 of Kalirin OS=Homo sapiens GN=KALRN	HUMAN	0	1.0416
1.62	3.28	15.5	3.1	tr|B0AZP8|B0AZP8_HUMAN	cDNA, FLJ79488, highly similar to Homo sapiens solute carrier family 43, member 3 (SLC43A3), mRNA OS=Homo sapiens PE=2 SV=1	HUMAN	2	1.0412
0.15	0.94	10.8	0	RRRRRtr|G5E9G7|G5E9G7_HUMAN	REVERSED Neurexin 2, isoform CRA_a OS=Homo sapiens GN=NRXN2 PE=1 SV=1	HUMAN	0	1.0406
7.86	8.06	22	7.2	tr|V5J3L2|V5J3L2_HUMAN	STIM1 OS=Homo sapiens GN=STIM1 PE=2 SV=1	HUMAN	4	1.0404	0.7372	1.3073
22.53	23.86	47.3	36.9	tr|A8K4Z4|A8K4Z4_HUMAN	60S acidic ribosomal protein P0 OS=Homo sapiens PE=2 SV=1	HUMAN	12	1.0404	0.7818	1.3533
0.3	6.9	10.7	0.3	RRRRRtr|F8VPD4|F8VPD4_HUMAN	REVERSED CAD protein OS=Homo sapiens GN=CAD PE=1 SV=1	HUMAN	1	1.0397
2.09	4.29	12.8	0.6	sp|Q8WYP5|ELYS_HUMAN	Protein ELYS OS=Homo sapiens GN=AHCTF1 PE=1 SV=3	HUMAN	2	1.0396
2.48	4.62	15.1	0.6	tr|Q5VZU9|Q5VZU9_HUMAN	Tripeptidyl-peptidase 2 OS=Homo sapiens GN=TPP2 PE=1 SV=1	HUMAN	1	1.0394	0.8874	EF > 2
3.42	3.82	36.7	14.7	tr|Q9UES0|Q9UES0_HUMAN	SNARE protein Ykt6 (Fragment) OS=Homo sapiens PE=2 SV=1	HUMAN	3	1.039	0.8793	EF > 2
0.42	1.18	16.9	0	sp|Q9NX61|T161A_HUMAN	Transmembrane protein 161A OS=Homo sapiens GN=TMEM161A PE=1 SV=1	HUMAN	0	1.0382
2.42	2.67	23.7	4.7	sp|Q68D91|MBLC2_HUMAN	Metallo-beta-lactamase domain-containing protein 2 OS=Homo sapiens GN=MBLAC2 PE=1 SV=3	HUMAN	1	1.0382	0.8105	EF > 2
0.65	0.9	20.6	0	tr|A0A024R5K8|A0A024R5K8_HUMAN	Serpin peptidase inhibitor, clade H (Heat shock protein 47), member 1, (Collagen binding protein 1), isoform CRA_a OS=Homo sapiens GN=SERPINH1 PE=3 SV=1	HUMAN	0	1.0377	0.8709	EF > 2
10.34	10.87	23.6	8.5	sp|Q15392|DHC24_HUMAN	Delta(24)-sterol reductase OS=Homo sapiens GN=DHCR24 PE=1 SV=2	HUMAN	6	1.0372	0.8903	1.9091
0.1	3.45	14.4	0	RRRRRsp|Q10570|CPSF1_HUMAN	REVERSED Cleavage and polyadenylation specificity factor subunit 1 OS=Homo sapiens GN=CPSF1 PE=1 SV=2	HUMAN	0	1.037	0.8288	1.8888
11.83	13.13	31.2	20.2	sp|Q9UMS4|PRP19_HUMAN	Pre-mRNA-processing factor 19 OS=Homo sapiens GN=PRPF19 PE=1 SV=1	HUMAN	8	1.037	0.8587	1.5932
9.86	11.91	18.5	2.2	tr|Q5HY54|Q5HY54_HUMAN	Filamin-A OS=Homo sapiens GN=FLNA PE=1 SV=1	HUMAN	5	1.0363	0.8197	1.4278
31.98	32.6	56.1	41	tr|A0A024R2A7|A0A024R2A7_HUMAN	Lectin, mannose-binding, 1, isoform CRA_b OS=Homo sapiens GN=LMAN1 PE=4 SV=1	HUMAN	18	1.0361	0.6304	1.1649
3.87	5.31	12.8	6.4	sp|Q8NEW0|ZNT7_HUMAN	Zinc transporter 7 OS=Homo sapiens GN=SLC30A7 PE=2 SV=1	HUMAN	4	1.0358	0.9081	EF > 2
19.1	20.18	47	25.9	sp|P51572-2|BAP31_HUMAN	Isoform 2 of B-cell receptor-associated protein 31 OS=Homo sapiens GN=BCAP31	HUMAN	10	1.0357	0.5228	1.1254
0.06	0.93	18.8	0	RRRRRsp|Q5CZ79|AN20B_HUMAN	REVERSED Ankyrin repeat domain-containing protein 20B OS=Homo sapiens GN=ANKRD20A8P PE=2 SV=2	HUMAN	0	1.0353
0.35	1.74	13.7	0	tr|B4DTS2|B4DTS2_HUMAN	Serine/threonine-protein kinase OS=Homo sapiens GN=PRKD2 PE=1 SV=1	HUMAN	0	1.0349	0.794	EF > 2
42.89	44.12	63.7	50.6	tr|A0A024R814|A0A024R814_HUMAN	Ribosomal protein L7, isoform CRA_a OS=Homo sapiens GN=RPL7 PE=3 SV=1	HUMAN	22	1.0348	0.5565	1.1282
3.82	4.91	15.1	3.8	tr|Q5T0F3|Q5T0F3_HUMAN	Guanine nucleotide binding protein-like 2 (Nucleolar) OS=Homo sapiens GN=GNL2 PE=2 SV=1	HUMAN	4	1.0331	0.9345	EF > 2
12.06	12.17	58.8	29.4	sp|P62081|RS7_HUMAN	40S ribosomal protein S7 OS=Homo sapiens GN=RPS7 PE=1 SV=1	HUMAN	7	1.0329	0.6933	1.2049
0.68	3.87	13.6	0	RRRRRtr|E9PBL8|E9PBL8_HUMAN	REVERSED Conserved oligomeric Golgi complex subunit 1 (Fragment) OS=Homo sapiens GN=COG1 PE=1 SV=2	HUMAN	0	1.0321
17.84	22.91	64	51	sp|P61026|RAB10_HUMAN	Ras-related protein Rab-10 OS=Homo sapiens GN=RAB10 PE=1 SV=1	HUMAN	12	1.0321	0.6147	1.1527
4.04	4.85	23.8	13.1	tr|B4DEH1|B4DEH1_HUMAN	cDNA FLJ60436, highly similar to Homo sapiens dolichyl-phosphate mannosyltransferase polypeptide 3, transcript variant 1, mRNA OS=Homo sapiens PE=2 SV=1	HUMAN	2	1.0316	0.8651	EF > 2
0.12	0.61	19.3	0	sp|P17030|ZNF25_HUMAN	Zinc finger protein 25 OS=Homo sapiens GN=ZNF25 PE=2 SV=2	HUMAN	0	1.0313
0.13	1.18	19.8	0	RRRRRsp|Q9P0M2|AKA7G_HUMAN	REVERSED A-kinase anchor protein 7 isoform gamma OS=Homo sapiens GN=AKAP7 PE=1 SV=2	HUMAN	0	1.0307
1.51	3.28	19.4	6.2	sp|Q13445|TMED1_HUMAN	Transmembrane emp24 domain-containing protein 1 OS=Homo sapiens GN=TMED1 PE=1 SV=1	HUMAN	2	1.0306
30.86	31.12	71.2	57.6	sp|P62917|RL8_HUMAN	60S ribosomal protein L8 OS=Homo sapiens GN=RPL8 PE=1 SV=2	HUMAN	21	1.0306	0.7281	1.2002
13.09	15.12	53.5	47.4	tr|A0A024R845|A0A024R845_HUMAN	RAB14, member RAS oncogene family, isoform CRA_a OS=Homo sapiens GN=RAB14 PE=4 SV=1	HUMAN	9	1.0305	0.6664	1.171
2.11	2.62	12.8	2.1	tr|Q59EH7|Q59EH7_HUMAN	DnaJ (Hsp40) homolog, subfamily C, member 7 variant (Fragment) OS=Homo sapiens PE=2 SV=1	HUMAN	1	1.0292
0.12	0.94	8.4	0	RRRRRsp|P0DKV0|S31C1_HUMAN	REVERSED Spermatogenesis-associated protein 31C1 OS=Homo sapiens GN=SPATA31C1 PE=2 SV=1	HUMAN	0	1.0286	0.9239	EF > 2
7.06	13.14	23.6	9.7	sp|P35908|K22E_HUMAN	Keratin, type II cytoskeletal 2 epidermal OS=Homo sapiens GN=KRT2 PE=1 SV=2	HUMAN	6	1.0286	0.8367	1.4902
2.33	3.07	20.5	1.2	sp|Q9BSC4|NOL10_HUMAN	Nucleolar protein 10 OS=Homo sapiens GN=NOL10 PE=1 SV=1	HUMAN	1	1.0281	0.8279	1.6199
0.71	0.72	8.6	6.1	sp|Q8N5L8|RP25L_HUMAN	Ribonuclease P protein subunit p25-like protein OS=Homo sapiens GN=RPP25L PE=1 SV=1	HUMAN	1	1.027
7.49	7.88	18.3	10.5	sp|Q08722|CD47_HUMAN	Leukocyte surface antigen CD47 OS=Homo sapiens GN=CD47 PE=1 SV=1	HUMAN	4	1.0264	0.7229	1.2092
5.18	6.71	18.4	3.1	tr|Q4W4Y1|Q4W4Y1_HUMAN	Dopamine receptor interacting protein 4 OS=Homo sapiens GN=DRIP4 PE=2 SV=1	HUMAN	3	1.0261	0.9713	EF > 2
8.5	10.71	23.7	6.4	sp|P49916-2|DNLI3_HUMAN	Isoform 2 of DNA ligase 3 OS=Homo sapiens GN=LIG3	HUMAN	5	1.0257	0.862	1.409
0.06	5.88	11.7	0.7	RRRRRsp|Q8IVE3|PKHH2_HUMAN	REVERSED Pleckstrin homology domain-containing family H member 2 OS=Homo sapiens GN=PLEKHH2 PE=1 SV=2	HUMAN	2	1.0254	0.8648	EF > 2
2	2.26	12.4	1.9	tr|A0A140VJD0|A0A140VJD0_HUMAN	Testicular tissue protein Li 4 OS=Homo sapiens PE=2 SV=1	HUMAN	1	1.0252
2.03	4.25	22	1.8	tr|A0A0G2JJD3|A0A0G2JJD3_HUMAN	HLA-B associated transcript 5, isoform CRA_b OS=Homo sapiens GN=ABHD16A PE=1 SV=1	HUMAN	1	1.0248
13.38	13.59	39.9	20.4	sp|Q13011|ECH1_HUMAN	Delta(3,5)-Delta(2,4)-dienoyl-CoA isomerase, mitochondrial OS=Homo sapiens GN=ECH1 PE=1 SV=2	HUMAN	9	1.0246	0.9245	1.7719
2.56	5.21	17.1	0.8	tr|H0Y8C6|H0Y8C6_HUMAN	Importin-5 (Fragment) OS=Homo sapiens GN=IPO5 PE=1 SV=1	HUMAN	1	1.0243	0.8531	1.6362
1.34	2.8	26.6	4.5	tr|Q562F2|Q562F2_HUMAN	Protein phosphatase 2, regulatory subunit B', epsilon isoform OS=Homo sapiens GN=PPP2R5E PE=2 SV=1	HUMAN	2	1.0235
0.06	0.78	19.1	0	tr|B4E2U0|B4E2U0_HUMAN	6-phosphogluconate dehydrogenase, decarboxylating OS=Homo sapiens PE=2 SV=1	HUMAN	0	1.0228	0.8103	1.427
8.22	9.24	27.3	10.6	sp|Q96KA5|CLP1L_HUMAN	Cleft lip and palate transmembrane protein 1-like protein OS=Homo sapiens GN=CLPTM1L PE=1 SV=1	HUMAN	4	1.0225	0.8572	1.3525
0.75	1.07	8.5	1.2	sp|Q96JM3|CHAP1_HUMAN	Chromosome alignment-maintaining phosphoprotein 1 OS=Homo sapiens GN=CHAMP1 PE=1 SV=2	HUMAN	1	1.0224	0.8601	EF > 2
2.85	5.13	21.7	7.7	sp|Q96J01|THOC3_HUMAN	THO complex subunit 3 OS=Homo sapiens GN=THOC3 PE=1 SV=1	HUMAN	3	1.0224	0.9723	EF > 2
38.5	41.36	28.4	18.2	tr|A0A024RB17|A0A024RB17_HUMAN	Family with sequence similarity 62 (C2 domain containing), member A, isoform CRA_b OS=Homo sapiens GN=FAM62A PE=4 SV=1	HUMAN	22	1.022	0.798	1.192
11.66	13.83	22.7	4.9	tr|Q86VX4|Q86VX4_HUMAN	Structural maintenance of chromosomes protein OS=Homo sapiens GN=SMC3 PE=2 SV=1	HUMAN	5	1.0217	0.9465	EF > 2
22.75	26.32	51.2	40.4	sp|P00387-3|NB5R3_HUMAN	Isoform 3 of NADH-cytochrome b5 reductase 3 OS=Homo sapiens GN=CYB5R3	HUMAN	18	1.0212	0.7512	1.154
4.5	4.87	9.9	6	tr|B3KN25|B3KN25_HUMAN	cDNA FLJ13319 fis, clone OVARC1001610, highly similar to Homo sapiens choline/ethanolamine phosphotransferase 1 (CEPT1), transcript variant 1, mRNA OS=Homo sapiens PE=2 SV=1	HUMAN	3	1.021	0.8914	1.7834
45.4	46.88	53.1	34.4	tr|A0A0S2Z4Z9|A0A0S2Z4Z9_HUMAN	Non-POU domain containing octamer-binding isoform 1 (Fragment) OS=Homo sapiens GN=NONO PE=2 SV=1	HUMAN	23	1.0207	0.748	1.1413
0.06	2.89	16.2	0.7	RRRRRsp|Q1L5Z9|LONF2_HUMAN	REVERSED LON peptidase N-terminal domain and RING finger protein 2 OS=Homo sapiens GN=LONRF2 PE=2 SV=3	HUMAN	1	1.0203	0.9498	EF > 2
0.2	3.52	16	0.7	tr|Q5TCQ5|Q5TCQ5_HUMAN	Putative homeodomain transcription factor 1 OS=Homo sapiens GN=PHTF1 PE=1 SV=1	HUMAN	1	1.0198	0.9634	EF > 2
7.66	8.08	27.8	12	tr|A8K813|A8K813_HUMAN	cDNA FLJ77763, highly similar to Homo sapiens prolactin regulatory element binding (PREB), mRNA OS=Homo sapiens PE=2 SV=1	HUMAN	5	1.0198	0.8044	1.259
6.92	9.76	21.3	10	sp|Q9BX67|JAM3_HUMAN	Junctional adhesion molecule C OS=Homo sapiens GN=JAM3 PE=1 SV=1	HUMAN	5	1.0197	0.9434	1.9578
18.44	21.06	31.5	11.7	sp|Q9Y4W6|AFG32_HUMAN	AFG3-like protein 2 OS=Homo sapiens GN=AFG3L2 PE=1 SV=2	HUMAN	11	1.0194	0.8167	1.1966
2.01	2.17	9.3	3.4	tr|B3KWE3|B3KWE3_HUMAN	cDNA FLJ42859 fis, clone BRHIP2009414, highly similar to Bax inhibitor 1 OS=Homo sapiens PE=2 SV=1	HUMAN	1	1.0193
30.44	30.59	73	43	sp|P15880|RS2_HUMAN	40S ribosomal protein S2 OS=Homo sapiens GN=RPS2 PE=1 SV=2	HUMAN	18	1.0192	0.8467	1.2275
16.59	16.94	63.4	41.2	tr|F8W727|F8W727_HUMAN	60S ribosomal protein L32 OS=Homo sapiens GN=RPL32 PE=1 SV=1	HUMAN	13	1.0187	0.7744	1.1521
0.83	1.02	13.3	2.6	tr|Q53H60|Q53H60_HUMAN	Pre-mRNA splicing factor 17 variant (Fragment) OS=Homo sapiens PE=2 SV=1	HUMAN	1	1.0176
4.31	5.62	20.6	7.5	sp|P56589|PEX3_HUMAN	Peroxisomal biogenesis factor 3 OS=Homo sapiens GN=PEX3 PE=1 SV=1	HUMAN	3	1.0164	0.8835	1.3842
0.49	0.74	15.2	0	tr|B2R5N4|B2R5N4_HUMAN	cDNA, FLJ92544, highly similar to Homo sapiens lectin, mannose-binding 2-like (LMAN2L), mRNA OS=Homo sapiens PE=2 SV=1	HUMAN	0	1.0163	0.9356	EF > 2
22.62	23.58	41.3	25.7	tr|Q6IAX1|Q6IAX1_HUMAN	FDFT1 protein OS=Homo sapiens GN=FDFT1 PE=2 SV=1	HUMAN	14	1.016	0.9001	1.3164
0.17	0.36	14.3	0	tr|Q541A5|Q541A5_HUMAN	Ubiquitin fusion degradation 1 like (Yeast), isoform CRA_b OS=Homo sapiens GN=ufd1 PE=2 SV=1	HUMAN	0	1.0156
1.06	3.84	14.3	5.6	tr|A0A024R8M0|A0A024R8M0_HUMAN	Guanine nucleotide binding protein (G protein), alpha 13, isoform CRA_a OS=Homo sapiens GN=GNA13 PE=4 SV=1	HUMAN	2	1.0156
1.35	4.61	24.8	5.1	tr|B4DPJ2|B4DPJ2_HUMAN	Annexin OS=Homo sapiens PE=2 SV=1	HUMAN	2	1.0155
2.24	4.33	18.7	3.4	sp|Q9H845|ACAD9_HUMAN	Acyl-CoA dehydrogenase family member 9, mitochondrial OS=Homo sapiens GN=ACAD9 PE=1 SV=1	HUMAN	2	1.0153	0.968	EF > 2
0.48	0.52	21	0	tr|Q53GD7|Q53GD7_HUMAN	FUS interacting protein (Serine-arginine rich) 1 isoform 2 variant (Fragment) OS=Homo sapiens PE=2 SV=1	HUMAN	0	1.0151	0.909	EF > 2
2.12	2.26	17.8	3.1	tr|Q9HC06|Q9HC06_HUMAN	Cd002 protein OS=Homo sapiens PE=2 SV=1	HUMAN	1	1.0149	0.9556	EF > 2
2.09	3.14	18.2	3.7	sp|Q9NPF2-2|CHSTB_HUMAN	Isoform 2 of Carbohydrate sulfotransferase 11 OS=Homo sapiens GN=CHST11	HUMAN	2	1.0148
32.54	36.16	38.2	22.2	sp|O95202|LETM1_HUMAN	LETM1 and EF-hand domain-containing protein 1, mitochondrial OS=Homo sapiens GN=LETM1 PE=1 SV=1	HUMAN	16	1.0148	0.8517	1.1794
4.43	5.4	22.7	6.5	sp|Q8IYS2|K2013_HUMAN	Uncharacterized protein KIAA2013 OS=Homo sapiens GN=KIAA2013 PE=1 SV=1	HUMAN	3	1.0147	0.8567	1.2673
10.96	11.18	33.9	18	sp|P62847-4|RS24_HUMAN	Isoform 4 of 40S ribosomal protein S24 OS=Homo sapiens GN=RPS24	HUMAN	6	1.0143	0.8471	1.1962
2.1	2.6	18.1	2	sp|Q32P41|TRM5_HUMAN	tRNA (guanine(37)-N1)-methyltransferase OS=Homo sapiens GN=TRMT5 PE=1 SV=2	HUMAN	1	1.0135
12.46	13.13	41.7	31.3	tr|A0A024R1P2|A0A024R1P2_HUMAN	Ras-related C3 botulinum toxin substrate 2 (Rho family, small GTP binding protein Rac2), isoform CRA_a OS=Homo sapiens GN=RAC2 PE=4 SV=1	HUMAN	6	1.0133	0.9311	EF > 2
0.3	0.63	24	0	tr|B2R894|B2R894_HUMAN	Mitochondrial ribosomal protein L38, isoform CRA_b OS=Homo sapiens GN=MRPL38 PE=1 SV=1	HUMAN	0	1.0132
5.53	6.12	20.1	7.6	tr|B4DLE7|B4DLE7_HUMAN	cDNA FLJ50983, highly similar to Homo sapiens lysocardiolipin acyltransferase (LYCAT), transcript variant 1, mRNA OS=Homo sapiens PE=2 SV=1	HUMAN	3	1.0132	0.9302	1.5498
1.37	1.86	29.7	7.4	tr|A0A140VKF2|A0A140VKF2_HUMAN	Testis tissue sperm-binding protein Li 69n OS=Homo sapiens PE=2 SV=1	HUMAN	1	1.0125
2.12	5	18	2.6	tr|B3KUH3|B3KUH3_HUMAN	cDNA FLJ39896 fis, clone SPLEN2016972 OS=Homo sapiens PE=2 SV=1	HUMAN	3	1.0123	0.9628	EF > 2
2.84	3.12	32.8	4.2	sp|Q00765|REEP5_HUMAN	Receptor expression-enhancing protein 5 OS=Homo sapiens GN=REEP5 PE=1 SV=3	HUMAN	1	1.0123	0.9865	EF > 2
0.07	2.63	15.5	1	RRRRRtr|B0YJ65|B0YJ65_HUMAN	REVERSED Pleckstrin homology-like domain family B member 1 variant 4 OS=Homo sapiens GN=PHLDB1 PE=4 SV=1	HUMAN	1	1.0116	0.9794	EF > 2
44.75	46.72	43.1	21.3	tr|A0A024R3T8|A0A024R3T8_HUMAN	Poly [ADP-ribose] polymerase OS=Homo sapiens GN=PARP1 PE=4 SV=1	ADP-ribose	22	1.0115	0.904	1.2138
2.43	3.2	27.6	4.4	tr|A0A0A8K8C0|A0A0A8K8C0_HUMAN	Up-regulated in lung cancer 2 OS=Homo sapiens GN=URLC2 PE=2 SV=1	HUMAN	2	1.0104	0.9445	EF > 2
1.68	1.72	7.4	3.5	tr|B3KW34|B3KW34_HUMAN	Protein YIPF OS=Homo sapiens PE=2 SV=1	HUMAN	1	1.0101
1	4.43	18.9	5.7	sp|Q9H7F4|T185B_HUMAN	Transmembrane protein 185B OS=Homo sapiens GN=TMEM185B PE=1 SV=2	HUMAN	3	1.0079
11.04	11.62	45.6	24.7	tr|A0A024R4E7|A0A024R4E7_HUMAN	Peroxisomal biogenesis factor 11B, isoform CRA_a OS=Homo sapiens GN=PEX11B PE=4 SV=1	HUMAN	6	1.0077	0.9281	1.284
31.78	32.18	82.2	65.8	sp|P62269|RS18_HUMAN	40S ribosomal protein S18 OS=Homo sapiens GN=RPS18 PE=1 SV=3	HUMAN	20	1.0075	0.8606	1.0933
0.18	0.57	12.1	0	tr|V9HW90|V9HW90_HUMAN	Epididymis luminal protein 75 OS=Homo sapiens GN=HEL-75 PE=2 SV=1	HUMAN	0	1.0074
0.09	0.09	25	0	tr|Q6RLG0|Q6RLG0_HUMAN	ATP synthase protein 8 OS=Homo sapiens GN=ATP8 PE=3 SV=1	HUMAN	0	1.0066
2.27	4.26	10.9	1.5	sp|Q8IX12|CCAR1_HUMAN	Cell division cycle and apoptosis regulator protein 1 OS=Homo sapiens GN=CCAR1 PE=1 SV=2	HUMAN	2	1.0066	0.9834	EF > 2
8.72	11.71	25.9	5.9	tr|Q71SV8|Q71SV8_HUMAN	Crn-related protein kim1 OS=Homo sapiens PE=2 SV=1	HUMAN	5	1.0066	0.91	1.1412
2.49	4.12	25	1.5	tr|A0A024RCS7|A0A024RCS7_HUMAN	Kinesin-like protein OS=Homo sapiens GN=KIFC1 PE=3 SV=1	HUMAN	1	1.0064	0.995	EF > 2
0.1	0.11	17.5	0	RRRRRtr|Q1PHI1|Q1PHI1_HUMAN	REVERSED GLIS family zinc finger 3 transcript variant TS22 (Fragment) OS=Homo sapiens GN=GLIS3 PE=2 SV=1	HUMAN	0	1.0061
12.91	13	56.2	36.2	sp|Q9Y3U8|RL36_HUMAN	60S ribosomal protein L36 OS=Homo sapiens GN=RPL36 PE=1 SV=3	HUMAN	9	1.0059	0.9662	1.372
30.88	31.51	63.9	42.1	sp|P62424|RL7A_HUMAN	60S ribosomal protein L7a OS=Homo sapiens GN=RPL7A PE=1 SV=2	HUMAN	15	1.0056	0.9441	1.1805
0.99	2.5	12.2	0.7	sp|Q8IY17|PLPL6_HUMAN	Neuropathy target esterase OS=Homo sapiens GN=PNPLA6 PE=1 SV=2	HUMAN	1	1.0053	0.9707	EF > 2
0.19	1.78	19.7	0.4	sp|Q86YV0|RASL3_HUMAN	RAS protein activator like-3 OS=Homo sapiens GN=RASAL3 PE=1 SV=2	HUMAN	1	1.0052	0.989	EF > 2
2	2	21.8	11.9	sp|Q3ZAQ7|VMA21_HUMAN	Vacuolar ATPase assembly integral membrane protein VMA21 OS=Homo sapiens GN=VMA21 PE=1 SV=1	HUMAN	1	1.0052
5.03	6.02	27.3	14.7	tr|B4DEE8|B4DEE8_HUMAN	cDNA FLJ56323, highly similar to Methylated-DNA--protein-cysteinemethyltransferase (EC 2.1.1.63) OS=Homo sapiens PE=2 SV=1	HUMAN	3	1.0047	0.9696	1.4362
19.27	19.3	66.9	53.5	tr|V9HW01|V9HW01_HUMAN	Epididymis secretory protein Li 310 OS=Homo sapiens GN=HEL-S-310 PE=2 SV=1	HUMAN	14	1.0044	0.96	1.2063
0.97	2.1	16.5	1.9	tr|B2RDD7|B2RDD7_HUMAN	Protein arginine N-methyltransferase 5 OS=Homo sapiens PE=2 SV=1	HUMAN	2	1.004
0.07	3.88	13.4	0.2	sp|Q13085-4|ACACA_HUMAN	Isoform 4 of Acetyl-CoA carboxylase 1 OS=Homo sapiens GN=ACACA	HUMAN	1	1.0039
0.33	1.21	14	0	tr|Q6IAP9|Q6IAP9_HUMAN	PRPF4 protein OS=Homo sapiens GN=PRPF4 PE=2 SV=1	HUMAN	0	1.0039
0.41	0.82	16.7	0	sp|O95453|PARN_HUMAN	Poly(A)-specific ribonuclease PARN OS=Homo sapiens GN=PARN PE=1 SV=1	HUMAN	0	1.0039	0.9947	EF > 2
38.99	39.52	79.8	64	sp|P40429|RL13A_HUMAN	60S ribosomal protein L13a OS=Homo sapiens GN=RPL13A PE=1 SV=2	HUMAN	24	1.0038	0.9382	1.1062
16.07	16.39	38.1	25.9	tr|S4R435|S4R435_HUMAN	Protein RPS10-NUDT3 (Fragment) OS=Homo sapiens GN=RPS10-NUDT3 PE=4 SV=1	HUMAN	8	1.0035	0.9818	1.4108
22.23	22.82	37.6	21.9	tr|A0A024RB75|A0A024RB75_HUMAN	Citrate synthase OS=Homo sapiens GN=CS PE=3 SV=1	HUMAN	13	1.0034	0.9576	1.149
1.83	2.82	17.9	3.5	sp|Q13422|IKZF1_HUMAN	DNA-binding protein Ikaros OS=Homo sapiens GN=IKZF1 PE=1 SV=1	HUMAN	2	1.0032	0.9804	EF > 2
7	9.51	25.1	10.4	tr|D3DVL7|D3DVL7_HUMAN	Transforming growth factor beta regulator 4, isoform CRA_b OS=Homo sapiens GN=TBRG4 PE=4 SV=1	HUMAN	5	1.0023	0.9758	1.2196
4	4.27	20.2	3	tr|A8K5Q1|A8K5Q1_HUMAN	cDNA FLJ77548, highly similar to Homo sapiens bin3, bicoid-interacting 3, homolog (Drosophila) (BCDIN3), mRNA OS=Homo sapiens PE=2 SV=1	HUMAN	2	1.0014	0.9969	EF > 2
2.2	2.26	15.8	1.7	sp|Q96CM8-2|ACSF2_HUMAN	Isoform 2 of Acyl-CoA synthetase family member 2, mitochondrial OS=Homo sapiens GN=ACSF2	HUMAN	1	1.0013	0.991	1.574
1.94	2.32	15.1	3.3	tr|H7C417|H7C417_HUMAN	Uncharacterized protein (Fragment) OS=Homo sapiens PE=4 SV=1	HUMAN	1	1.0007
0.73	0.92	22	6.6	sp|Q9Y3F4-2|STRAP_HUMAN	Isoform 2 of Serine-threonine kinase receptor-associated protein OS=Homo sapiens GN=STRAP	HUMAN	2	1.0006
5.5	5.89	22.8	6.4	tr|Q6IT96|Q6IT96_HUMAN	Histone deacetylase OS=Homo sapiens GN=HDAC1 PE=2 SV=1	HUMAN	3	1.0006	0.9975	1.6043
20.34	23.19	17.8	2.4	sp|Q9NU22|MDN1_HUMAN	Midasin OS=Homo sapiens GN=MDN1 PE=1 SV=2	HUMAN	12	1.0006	0.9938	1.1813
4.49	5.02	24.5	4	sp|Q9Y2W1|TR150_HUMAN	Thyroid hormone receptor-associated protein 3 OS=Homo sapiens GN=THRAP3 PE=1 SV=2	HUMAN	3	1.0002	0.9994	EF > 2
1.53	2.47	21.8	0	tr|R4GNH3|R4GNH3_HUMAN	26S protease regulatory subunit 6A OS=Homo sapiens GN=PSMC3 PE=1 SV=1	HUMAN	0	1	1	EF > 2
2.07	2.19	35.8	18.5	tr|A0A024R9Z0|A0A024R9Z0_HUMAN	NADH dehydrogenase (Ubiquinone) 1 alpha subcomplex, 4, 9kDa, isoform CRA_b OS=Homo sapiens GN=NDUFA4 PE=4 SV=1	HUMAN	2	1	0.9998	EF > 2
27.98	28.7	59.1	39.9	tr|Q59GX9|Q59GX9_HUMAN	Ribosomal protein L5 variant (Fragment) OS=Homo sapiens PE=2 SV=1	HUMAN	17	1	1	1.1639
2	2.3	13.7	2.9	tr|A0A024R918|A0A024R918_HUMAN	Family with sequence similarity 20, member B, isoform CRA_a OS=Homo sapiens GN=FAM20B PE=4 SV=1	HUMAN	1	0.9994
32.22	33.09	41.3	23.9	tr|H6VRG3|H6VRG3_HUMAN	Keratin 1 OS=Homo sapiens GN=KRT1 PE=3 SV=1	HUMAN	14	0.9992	0.9945	1.2921
0.06	0.53	17.3	0	tr|A0A024R3L9|A0A024R3L9_HUMAN	Vacuolar protein sorting 26 homolog B (Yeast), isoform CRA_a OS=Homo sapiens GN=VPS26B PE=4 SV=1	HUMAN	0	0.9991
1.61	2.77	30.6	2	tr|G9FP35|G9FP35_HUMAN	Guanine nucleotide binding protein OS=Homo sapiens GN=GNAQ PE=2 SV=1	HUMAN	1	0.999	0.9945	EF > 2
0.74	1.3	13.3	0	RRRRRsp|P22695|QCR2_HUMAN	REVERSED Cytochrome b-c1 complex subunit 2, mitochondrial OS=Homo sapiens GN=UQCRC2 PE=1 SV=3	HUMAN	0	0.9985
4.15	5.57	16.7	2.4	tr|E9PDF2|E9PDF2_HUMAN	2-oxoglutarate dehydrogenase, mitochondrial OS=Homo sapiens GN=OGDH PE=1 SV=1	HUMAN	2	0.9985	0.9905	EF > 2
0.05	1.32	14.9	0.7	tr|E7ETX0|E7ETX0_HUMAN	Two pore calcium channel protein 2 OS=Homo sapiens GN=TPCN2 PE=1 SV=1	HUMAN	1	0.9983
1.85	2	26.7	10.5	tr|G4XXL9|G4XXL9_HUMAN	Cytochrome c OS=Homo sapiens GN=CYCS PE=3 SV=1	HUMAN	1	0.9982	0.9883	EF > 2
1.46	1.46	17.8	8.6	tr|A0A024QYW3|A0A024QYW3_HUMAN	Proteolipid protein 2 (Colonic epithelium-enriched), isoform CRA_a OS=Homo sapiens GN=PLP2 PE=4 SV=1	HUMAN	1	0.9981
5.05	6.21	29.2	17.8	tr|A0A024R5C4|A0A024R5C4_HUMAN	Reticulon OS=Homo sapiens GN=RTN3 PE=4 SV=1	HUMAN	7	0.9981	0.9864	1.3477
9.5	10.17	12.6	6.8	tr|A0A024R5U5|A0A024R5U5_HUMAN	ADAM metallopeptidase domain 10, isoform CRA_b OS=Homo sapiens GN=ADAM10 PE=4 SV=1	HUMAN	6	0.9979	0.9903	1.5159
4.71	4.78	31.6	12.7	sp|Q99426|TBCB_HUMAN	Tubulin-folding cofactor B OS=Homo sapiens GN=TBCB PE=1 SV=2	HUMAN	3	0.9976	0.9877	EF > 2
2.05	3.16	17.7	1.2	sp|Q14807|KIF22_HUMAN	Kinesin-like protein KIF22 OS=Homo sapiens GN=KIF22 PE=1 SV=5	HUMAN	1	0.9966
4.22	4.43	29.8	11.1	sp|Q9UNL2-2|SSRG_HUMAN	Isoform 2 of Translocon-associated protein subunit gamma OS=Homo sapiens GN=SSR3	HUMAN	2	0.9962	0.9917	EF > 2
6.05	6.85	18.6	3.6	tr|B3KXW5|B3KXW5_HUMAN	cDNA FLJ46199 fis, clone TESTI4007965, highly similar to AP-1 complex subunit gamma-1 OS=Homo sapiens PE=2 SV=1	HUMAN	4	0.9961	0.9795	1.448
1.46	3.32	17.4	0.5	tr|Q6AHZ7|Q6AHZ7_HUMAN	Putative uncharacterized protein DKFZp686A111 OS=Homo sapiens GN=DKFZp686A111 PE=2 SV=1	HUMAN	1	0.9956	0.9613	1.4188
3.44	4.14	35.8	4	tr|A0A140VJX1|A0A140VJX1_HUMAN	Testicular tissue protein Li 198 OS=Homo sapiens PE=2 SV=1	HUMAN	2	0.9955	0.9809	1.6264
4.55	5.31	14.4	1.5	sp|Q93009|UBP7_HUMAN	Ubiquitin carboxyl-terminal hydrolase 7 OS=Homo sapiens GN=USP7 PE=1 SV=2	HUMAN	2	0.9944	0.9578	1.4935
4.44	4.92	23.5	6.3	sp|Q9Y2Z4|SYYM_HUMAN	Tyrosine--tRNA ligase, mitochondrial OS=Homo sapiens GN=YARS2 PE=1 SV=2	HUMAN	2	0.9943
6.41	6.55	56	24	tr|A0A024R9B7|A0A024R9B7_HUMAN	Cytochrome c oxidase subunit VIc, isoform CRA_a OS=Homo sapiens GN=COX6C PE=4 SV=1	HUMAN	3	0.9941	0.943	1.2402
0.15	1.79	18	0.6	RRRRRtr|A8K5B6|A8K5B6_HUMAN	REVERSED cDNA FLJ76830, highly similar to Homo sapiens SWI/SNF related, matrix associated, actin dependent regulator of chromatin, subfamily a, member 3 (SMARCA3), transcript variant 1, mRNA OS=Homo sapiens PE=2 SV=1	HUMAN	1	0.9938	0.9849	EF > 2
4.86	5.46	17.6	4.4	sp|O94919|ENDD1_HUMAN	Endonuclease domain-containing 1 protein OS=Homo sapiens GN=ENDOD1 PE=1 SV=2	HUMAN	3	0.9936	0.9644	1.5232
4.34	7.77	20.5	4.9	sp|Q5C9Z4|NOM1_HUMAN	Nucleolar MIF4G domain-containing protein 1 OS=Homo sapiens GN=NOM1 PE=1 SV=1	HUMAN	4	0.9927	0.953	EF > 2
14.14	15.43	33	12.6	sp|Q9UHB9|SRP68_HUMAN	Signal recognition particle subunit SRP68 OS=Homo sapiens GN=SRP68 PE=1 SV=2	HUMAN	7	0.9926	0.9459	1.2663
4.84	4.9	18.7	10.4	tr|A0A024R9G3|A0A024R9G3_HUMAN	Derlin OS=Homo sapiens GN=DERL1 PE=3 SV=1	HUMAN	3	0.9924	0.9557	EF > 2
3.81	4.71	15.9	6.5	sp|P23368|MAOM_HUMAN	NAD-dependent malic enzyme, mitochondrial OS=Homo sapiens GN=ME2 PE=1 SV=1	HUMAN	3	0.9918	0.9456	1.586
31.45	33.21	45.5	26.8	sp|Q10471|GALT2_HUMAN	Polypeptide N-acetylgalactosaminyltransferase 2 OS=Homo sapiens GN=GALNT2 PE=1 SV=1	HUMAN	17	0.9916	0.9313	1.2263
6.02	6.64	27.7	12.2	tr|E9PC15|E9PC15_HUMAN	Acylglycerol kinase, mitochondrial OS=Homo sapiens GN=AGK PE=1 SV=1	HUMAN	6	0.9913	0.9103	1.2241
15.05	16.26	19.3	9.2	tr|A0A024R5F4|A0A024R5F4_HUMAN	Carnitine palmitoyltransferase 1A (Liver), isoform CRA_a OS=Homo sapiens GN=CPT1A PE=3 SV=1	HUMAN	9	0.9912	0.9247	1.2394
7.34	8.92	17.3	3.5	tr|A8K329|A8K329_HUMAN	cDNA FLJ76656, highly similar to Homo sapiens scaffold attachment factor B (SAFB), mRNA OS=Homo sapiens PE=2 SV=1	HUMAN	3	0.991	0.9675	1.9221
6.09	8.13	19.9	4	tr|J3KR97|J3KR97_HUMAN	Tubulin-specific chaperone D OS=Homo sapiens GN=TBCD PE=1 SV=1	HUMAN	4	0.9908	0.9736	EF > 2
1.77	2.82	21.8	1.9	sp|Q8NHH9|ATLA2_HUMAN	Atlastin-2 OS=Homo sapiens GN=ATL2 PE=1 SV=2	HUMAN	1	0.9907
1.04	3.07	22.1	0	tr|M0R2Z9|M0R2Z9_HUMAN	SURP and G-patch domain-containing protein 2 OS=Homo sapiens GN=SUGP2 PE=1 SV=1	HUMAN	0	0.9902	0.9565	1.9923
0.07	0.52	10.8	0	RRRRRtr|A0A088AWN2|A0A088AWN2_HUMAN	REVERSED WD repeat-containing protein 20 OS=Homo sapiens GN=WDR20 PE=1 SV=1	HUMAN	0	0.9898
0.1	0.24	7.9	0	tr|Q8WWU3|Q8WWU3_HUMAN	Specificity protein 3 internally initiated isoform 1 OS=Homo sapiens GN=SP3 PE=2 SV=1	HUMAN	0	0.9898	0.9663	EF > 2
0.87	1.29	19.5	5.3	tr|Q53FP3|Q53FP3_HUMAN	NFS1 nitrogen fixation 1 isoform a variant (Fragment) OS=Homo sapiens PE=2 SV=1	HUMAN	2	0.9898
8.37	9.15	34.6	21.2	tr|B2RC06|B2RC06_HUMAN	cDNA, FLJ95791, highly similar to Homo sapiens aurora kinase B (AURKB), mRNA OS=Homo sapiens PE=2 SV=1	HUMAN	6	0.9896	0.9666	1.9128
5.96	6.1	39.4	15	tr|Q53HH2|Q53HH2_HUMAN	Mitochondrial ATP synthase, O subunit variant (Fragment) OS=Homo sapiens PE=2 SV=1	HUMAN	3	0.9895	0.9738	EF > 2
8.6	11.1	22.2	5.8	tr|Q53FR4|Q53FR4_HUMAN	Vacuolar protein sorting 35 variant (Fragment) OS=Homo sapiens PE=2 SV=1	HUMAN	5	0.9895	0.9255	1.3927
4.01	5.85	20.4	5.8	sp|Q8WVX9|FACR1_HUMAN	Fatty acyl-CoA reductase 1 OS=Homo sapiens GN=FAR1 PE=1 SV=1	HUMAN	3	0.9891	0.9799	EF > 2
6.04	6.38	21.5	10	tr|A0A0S2Z404|A0A0S2Z404_HUMAN	Regulator of chromosome condensation 1 isoform 2 (Fragment) OS=Homo sapiens GN=RCC1 PE=2 SV=1	HUMAN	4	0.989	0.906	1.43
2	37.47	40.3	32.1	tr|Q05CW7|Q05CW7_HUMAN	NAT10 protein (Fragment) OS=Homo sapiens GN=NAT10 PE=2 SV=1	HUMAN	23	0.9889
0.07	0.12	8.5	0	sp|Q96MC9|CA147_HUMAN	Uncharacterized protein C1orf147 OS=Homo sapiens GN=C1orf147 PE=2 SV=2	HUMAN	0	0.9887
0.66	5.03	13	0.3	tr|A8KAK5|A8KAK5_HUMAN	cDNA FLJ77399, highly similar to Homo sapiens cofactor required for Sp1 transcriptional activation, subunit 2, 150kDa (CRSP2), mRNA OS=Homo sapiens PE=2 SV=1	HUMAN	1	0.9886	0.9267	EF > 2
1.03	4.24	16.9	0.3	tr|D3DWL0|D3DWL0_HUMAN	Plectin 1, intermediate filament binding protein 500kDa, isoform CRA_b OS=Homo sapiens GN=PLEC1 PE=4 SV=1	HUMAN	1	0.9881	0.9682	EF > 2
7.01	13.32	30	7.3	sp|Q9NRK6|ABCBA_HUMAN	ATP-binding cassette sub-family B member 10, mitochondrial OS=Homo sapiens GN=ABCB10 PE=1 SV=2	HUMAN	6	0.9881	0.9488	EF > 2
9.95	12.63	29.2	27.1	tr|B4E1U9|B4E1U9_HUMAN	cDNA FLJ54776, highly similar to Cell division control protein 42 homolog OS=Homo sapiens PE=2 SV=1	HUMAN	7	0.9875	0.8797	1.2252
3.82	5.28	27.7	10.2	sp|P11233|RALA_HUMAN	Ras-related protein Ral-A OS=Homo sapiens GN=RALA PE=1 SV=1	HUMAN	3	0.9874	0.9046	1.4941
0.24	23.68	48.4	27.3	sp|Q14240|IF4A2_HUMAN	Eukaryotic initiation factor 4A-II OS=Homo sapiens GN=EIF4A2 PE=1 SV=2	HUMAN	13	0.9873
2.09	2.55	12	3.2	tr|A0A024R9J0|A0A024R9J0_HUMAN	RAD21 homolog (S. pombe), isoform CRA_a OS=Homo sapiens GN=RAD21 PE=4 SV=1	HUMAN	2	0.9872	0.9184	EF > 2
2.44	6.87	18	1.9	sp|Q9Y4R8|TELO2_HUMAN	Telomere length regulation protein TEL2 homolog OS=Homo sapiens GN=TELO2 PE=1 SV=2	HUMAN	2	0.9868	0.92	EF > 2
4.53	4.72	23.1	11	sp|Q96F15-2|GIMA5_HUMAN	Isoform 2 of GTPase IMAP family member 5 OS=Homo sapiens GN=GIMAP5	HUMAN	3	0.9867	0.9222	EF > 2
20.18	26.06	39.1	14.5	tr|Q53G55|Q53G55_HUMAN	TNF receptor-associated protein 1 variant (Fragment) OS=Homo sapiens PE=2 SV=1	HUMAN	11	0.9867	0.9001	1.2532
2.69	3.46	18	12.8	tr|Q6IB11|Q6IB11_HUMAN	PGRMC1 protein OS=Homo sapiens GN=PGRMC1 PE=2 SV=1	HUMAN	3	0.9865	0.927	EF > 2
4.08	4.12	41.4	18	tr|Q6FHM6|Q6FHM6_HUMAN	NHP2 non-histone chromosome protein 2-like 1 (S. cerevisiae) OS=Homo sapiens GN=NHP2L1 PE=2 SV=1	HUMAN	3	0.9863	0.9105	1.5938
2.06	6.96	29.1	15.1	sp|Q9NP72|RAB18_HUMAN	Ras-related protein Rab-18 OS=Homo sapiens GN=RAB18 PE=1 SV=1	HUMAN	4	0.9861	0.9512	EF > 2
0.12	0.33	32.5	0	RRRRRtr|F8WCF8|F8WCF8_HUMAN	REVERSED Postacrosomal sheath WW domain-binding protein OS=Homo sapiens GN=WBP2NL PE=4 SV=1	HUMAN	0	0.9851
0.23	0.91	9.4	0	tr|A0A0C4DFP8|A0A0C4DFP8_HUMAN	Meckelin OS=Homo sapiens GN=TMEM67 PE=1 SV=1	HUMAN	0	0.9848
4	4.24	13.8	4.2	tr|B2RAX6|B2RAX6_HUMAN	cDNA, FLJ95176, Homo sapiens CGI-48 protein (CGI-48), mRNA OS=Homo sapiens PE=2 SV=1	HUMAN	2	0.9848	0.9799	EF > 2
3.03	4.7	18.3	8.9	tr|Q53FC3|Q53FC3_HUMAN	Programmed cell death 6 variant (Fragment) OS=Homo sapiens PE=2 SV=1	HUMAN	3	0.9847	0.894	1.5527
8.97	9.52	28.3	16.6	sp|Q969X5|ERGI1_HUMAN	Endoplasmic reticulum-Golgi intermediate compartment protein 1 OS=Homo sapiens GN=ERGIC1 PE=1 SV=1	HUMAN	7	0.9847	0.8559	1.2472
2.74	3.29	25.5	2.7	tr|Q6IBR8|Q6IBR8_HUMAN	EIF2S2 protein OS=Homo sapiens GN=EIF2S2 PE=2 SV=1	HUMAN	1	0.9842	0.9679	EF > 2
1.08	1.2	24.9	9.8	tr|A0A024R9U3|A0A024R9U3_HUMAN	OCIA domain containing 1, isoform CRA_a OS=Homo sapiens GN=OCIAD1 PE=4 SV=1	HUMAN	2	0.9838
2.7	3.08	16.4	1.4	tr|J3KPP4|J3KPP4_HUMAN	Cisplatin resistance-associated overexpressed protein, isoform CRA_b OS=Homo sapiens GN=LUC7L3 PE=1 SV=1	HUMAN	1	0.9837	0.8784	1.5032
10.03	10.21	53.4	39	sp|P62316|SMD2_HUMAN	Small nuclear ribonucleoprotein Sm D2 OS=Homo sapiens GN=SNRPD2 PE=1 SV=1	HUMAN	5	0.9837	0.8754	1.2922
44.23	45.28	54.4	33.6	sp|Q9NVI7-2|ATD3A_HUMAN	Isoform 2 of ATPase family AAA domain-containing protein 3A OS=Homo sapiens GN=ATAD3A	HUMAN	22	0.9832	0.7766	1.13
2.06	2.48	15.6	1.6	tr|Q59GX7|Q59GX7_HUMAN	Stearoyl-CoA desaturase variant (Fragment) OS=Homo sapiens PE=2 SV=1	HUMAN	1	0.983
3.73	6.31	20.4	3.8	sp|O94826|TOM70_HUMAN	Mitochondrial import receptor subunit TOM70 OS=Homo sapiens GN=TOMM70 PE=1 SV=1	HUMAN	3	0.983	0.9203	1.6512
12.92	15.03	19.3	7.4	sp|Q6P2E9|EDC4_HUMAN	Enhancer of mRNA-decapping protein 4 OS=Homo sapiens GN=EDC4 PE=1 SV=1	HUMAN	8	0.9828	0.9579	EF > 2
12.63	12.76	47	22.8	tr|C9JRZ6|C9JRZ6_HUMAN	MICOS complex subunit OS=Homo sapiens GN=CHCHD3 PE=1 SV=1	HUMAN	6	0.9824	0.9352	1.6273
0.06	0.46	19.6	0	tr|Q6IEG3|Q6IEG3_HUMAN	Programmed cell death 7, isoform CRA_a OS=Homo sapiens GN=PDCD7 PE=2 SV=1	HUMAN	0	0.9822	0.9487	EF > 2
1.61	4.15	25.3	2	tr|A0A087X211|A0A087X211_HUMAN	Protein CIP2A OS=Homo sapiens GN=KIAA1524 PE=1 SV=1	HUMAN	2	0.9815
2	6.08	58.5	37.7	tr|I1VE18|I1VE18_HUMAN	SEC22 vesicle trafficking protein B (Fragment) OS=Homo sapiens GN=SEC22B PE=3 SV=1	HUMAN	3	0.9808
12.42	19.27	20.7	4.2	tr|A8K6F0|A8K6F0_HUMAN	cDNA FLJ75449, highly similar to Homo sapiens aquarius homolog (mouse) (AQR), mRNA OS=Homo sapiens PE=2 SV=1	HUMAN	7	0.9808	0.8978	1.4113
6.73	6.84	29.3	11.7	tr|A0A024R1Z6|A0A024R1Z6_HUMAN	Vesicle amine transport protein 1 homolog (T californica), isoform CRA_a OS=Homo sapiens GN=VAT1 PE=4 SV=1	HUMAN	4	0.9804	0.8941	1.4186
23.01	25.11	85.4	62	sp|P46779|RL28_HUMAN	60S ribosomal protein L28 OS=Homo sapiens GN=RPL28 PE=1 SV=3	HUMAN	13	0.9803	0.7104	1.1268
4.1	4.96	18.3	2.5	sp|Q5JTZ9|SYAM_HUMAN	Alanine--tRNA ligase, mitochondrial OS=Homo sapiens GN=AARS2 PE=1 SV=1	HUMAN	2	0.9799	0.8797	1.6639
5.66	7.31	46.5	21.5	tr|X6RAL5|X6RAL5_HUMAN	Histone deacetylase complex subunit SAP18 OS=Homo sapiens GN=SAP18 PE=1 SV=1	HUMAN	5	0.9799	0.8091	1.244
3.21	3.33	22.5	6.3	tr|V9HWN7|V9HWN7_HUMAN	Fructose-bisphosphate aldolase OS=Homo sapiens GN=HEL-S-87p PE=2 SV=1	HUMAN	3	0.9798	0.9711	EF > 2
0.61	1.31	15.1	0	tr|B0YJ65|B0YJ65_HUMAN	Pleckstrin homology-like domain family B member 1 variant 4 OS=Homo sapiens GN=PHLDB1 PE=4 SV=1	HUMAN	0	0.9797
0.06	0.14	13.5	0	RRRRRtr|Q6FGS9|Q6FGS9_HUMAN	REVERSED IL10 protein (Fragment) OS=Homo sapiens GN=IL10 PE=2 SV=1	HUMAN	0	0.9787
0.12	5.76	18.4	0.3	RRRRRsp|Q9H254-4|SPTN4_HUMAN	REVERSED Isoform 4 of Spectrin beta chain, non-erythrocytic 4 OS=Homo sapiens GN=SPTBN4	HUMAN	1	0.9787
0.55	0.95	15.9	0	tr|A8K8K1|A8K8K1_HUMAN	cDNA FLJ76936, highly similar to Homo sapiens RNA terminal phosphate cyclase domain 1 (RTCD1), mRNA OS=Homo sapiens PE=2 SV=1	HUMAN	0	0.9785
2	2.47	21.1	5.1	sp|Q13084|RM28_HUMAN	39S ribosomal protein L28, mitochondrial OS=Homo sapiens GN=MRPL28 PE=1 SV=4	HUMAN	1	0.9779
0.53	1.02	19.4	0	tr|B2R841|B2R841_HUMAN	Serine/threonine-protein kinase PLK OS=Homo sapiens PE=2 SV=1	HUMAN	0	0.9776	0.8617	EF > 2
1.85	3.06	26.4	1.9	sp|Q9UL42|PNMA2_HUMAN	Paraneoplastic antigen Ma2 OS=Homo sapiens GN=PNMA2 PE=1 SV=2	HUMAN	1	0.9771
11.02	11.35	29	14.7	tr|A0A024R4E2|A0A024R4E2_HUMAN	TAR DNA binding protein, isoform CRA_b OS=Homo sapiens GN=TARDBP PE=4 SV=1	HUMAN	7	0.9769	0.7937	1.2618
2	2.31	15.2	1.7	sp|Q8N9R8|SCAI_HUMAN	Protein SCAI OS=Homo sapiens GN=SCAI PE=1 SV=2	HUMAN	1	0.9765
0.78	1.14	15.4	2.3	sp|Q9NY61|AATF_HUMAN	Protein AATF OS=Homo sapiens GN=AATF PE=1 SV=1	HUMAN	1	0.9764
7.56	7.72	32.3	14.9	tr|Q54A51|Q54A51_HUMAN	Basigin (Ok blood group), isoform CRA_a OS=Homo sapiens GN=hEMMPRIN PE=2 SV=1	HUMAN	4	0.9764	0.9048	EF > 2
10.31	13.96	29.1	15.7	tr|A0A0S2Z3Y8|A0A0S2Z3Y8_HUMAN	Tyrosine-protein kinase (Fragment) OS=Homo sapiens GN=LCK PE=2 SV=1	HUMAN	8	0.9764	0.8603	1.424
2	2.17	19	7	tr|Q7Z4X2|Q7Z4X2_HUMAN	Neuronal protein OS=Homo sapiens PE=2 SV=1	HUMAN	1	0.9761
59.62	62.75	45.1	34	tr|B4DJ30|B4DJ30_HUMAN	cDNA FLJ61290, highly similar to Neutral alpha-glucosidase AB OS=Homo sapiens PE=2 SV=1	HUMAN	36	0.9756	0.7557	1.1739
4.92	7.01	18	2.9	tr|A8KAK1|A8KAK1_HUMAN	cDNA FLJ77398, highly similar to Homo sapiens UDP-glucose ceramide glucosyltransferase-like 1, transcript variant 2, mRNA OS=Homo sapiens PE=2 SV=1	HUMAN	4	0.9755	0.9089	1.8879
2.01	2.87	19.1	3.3	tr|B4DMT0|B4DMT0_HUMAN	Transmembrane protein 143 OS=Homo sapiens GN=TMEM143 PE=1 SV=1	HUMAN	1	0.9754
2.27	2.6	19.7	3.1	sp|O43159|RRP8_HUMAN	Ribosomal RNA-processing protein 8 OS=Homo sapiens GN=RRP8 PE=1 SV=2	HUMAN	1	0.9754	0.8676	1.7642
2.03	2.26	47.3	6.7	tr|H7C3F9|H7C3F9_HUMAN	Actin-related protein 2/3 complex subunit 2 (Fragment) OS=Homo sapiens GN=ARPC2 PE=1 SV=1	HUMAN	1	0.9751	0.9557	EF > 2
2.79	17.71	40.5	27	tr|H3BN98|H3BN98_HUMAN	Uncharacterized protein (Fragment) OS=Homo sapiens PE=4 SV=2	HUMAN	15	0.9751	0.8548	EF > 2
9.44	11.72	39.7	11.3	tr|B4DEA8|B4DEA8_HUMAN	cDNA FLJ56425, highly similar to Very-long-chain specific acyl-CoAdehydrogenase, mitochondrial (EC 1.3.99.-) OS=Homo sapiens PE=2 SV=1	HUMAN	8	0.9751	0.7206	1.2
1.15	1.4	36.7	10.2	sp|O60783|RT14_HUMAN	28S ribosomal protein S14, mitochondrial OS=Homo sapiens GN=MRPS14 PE=1 SV=1	HUMAN	1	0.9745
0.94	0.99	39.5	9.3	sp|P49458|SRP09_HUMAN	Signal recognition particle 9 kDa protein OS=Homo sapiens GN=SRP9 PE=1 SV=2	HUMAN	1	0.9739
5.09	5.25	9.6	4.4	tr|B4E106|B4E106_HUMAN	cDNA FLJ53399, highly similar to Monocarboxylate transporter 1 OS=Homo sapiens PE=2 SV=1	HUMAN	3	0.9738	0.915	EF > 2
0.18	0.49	15.6	0	sp|Q96NG3|TTC25_HUMAN	Tetratricopeptide repeat protein 25 OS=Homo sapiens GN=TTC25 PE=1 SV=2	HUMAN	0	0.9736
0.31	1.91	8.7	0	sp|Q5VYJ5|MALR1_HUMAN	MAM and LDL-receptor class A domain-containing protein 1 OS=Homo sapiens GN=MALRD1 PE=1 SV=4	HUMAN	0	0.9736
34.11	35.79	44	22.6	sp|Q16891-4|MIC60_HUMAN	Isoform 4 of MICOS complex subunit MIC60 OS=Homo sapiens GN=IMMT	HUMAN	24	0.973	0.8059	1.2572
2.29	3.04	17.1	2.9	tr|H0YGH1|H0YGH1_HUMAN	Phosphoribosylformylglycinamidine synthase (Fragment) OS=Homo sapiens GN=PFAS PE=1 SV=2	HUMAN	1	0.9729	0.9145	EF > 2
24.37	26.7	33.4	10.4	tr|Q59FD4|Q59FD4_HUMAN	Hexokinase 1 isoform HKI variant (Fragment) OS=Homo sapiens PE=2 SV=1	HUMAN	10	0.9729	0.8252	1.3018
0.88	1.04	14.8	1.5	tr|B4DDK9|B4DDK9_HUMAN	cDNA FLJ55952, highly similar to Alpha-1,6-mannosyl-glycoprotein2-beta-N- acetylglucosaminyltransferase (EC 2.4.1.143) OS=Homo sapiens PE=2 SV=1	HUMAN	1	0.9727	0.8275	EF > 2
9.8	9.99	59.8	39.1	sp|P61513|RL37A_HUMAN	60S ribosomal protein L37a OS=Homo sapiens GN=RPL37A PE=1 SV=2	HUMAN	6	0.9727	0.9403	EF > 2
0.63	0.77	24.1	0	sp|O60493|SNX3_HUMAN	Sorting nexin-3 OS=Homo sapiens GN=SNX3 PE=1 SV=3	HUMAN	0	0.9726	0.9254	EF > 2
0.98	1.84	17.2	7	tr|A0A024RDR0|A0A024RDR0_HUMAN	High-mobility group box 1, isoform CRA_a OS=Homo sapiens GN=HMGB1 PE=4 SV=1	HUMAN	1	0.9725
2.98	4.61	25.4	9	tr|G8JLK1|G8JLK1_HUMAN	Vesicle transport protein USE1 OS=Homo sapiens GN=USE1 PE=1 SV=2	HUMAN	3	0.9725
6.2	11.66	18	0.9	sp|Q9Y4A5-2|TRRAP_HUMAN	Isoform 2 of Transformation/transcription domain-associated protein OS=Homo sapiens GN=TRRAP	HUMAN	5	0.9724	0.7335	1.2215
0.39	0.81	18.8	0	sp|Q86W42|THOC6_HUMAN	THO complex subunit 6 homolog OS=Homo sapiens GN=THOC6 PE=1 SV=1	HUMAN	0	0.9717
4.19	6.11	15.8	2.8	tr|Q53S54|Q53S54_HUMAN	Putative uncharacterized protein CUL3 (Fragment) OS=Homo sapiens GN=CUL3 PE=3 SV=1	HUMAN	3	0.9717
2.05	2.55	14.2	2.4	sp|P19525|E2AK2_HUMAN	Interferon-induced, double-stranded RNA-activated protein kinase OS=Homo sapiens GN=EIF2AK2 PE=1 SV=2	HUMAN	1	0.9714	0.9654	EF > 2
23.18	24.42	47.4	28.8	tr|Q8NCF7|Q8NCF7_HUMAN	cDNA FLJ90278 fis, clone NT2RP1000325, highly similar to Phosphate carrier protein, mitochondrialprecursor OS=Homo sapiens PE=2 SV=1	HUMAN	13	0.9712	0.545	1.1086
24.32	27.55	28.7	12	sp|Q8N163-2|CCAR2_HUMAN	Isoform 2 of Cell cycle and apoptosis regulator protein 2 OS=Homo sapiens GN=CCAR2	HUMAN	11	0.9706	0.7994	1.2786
1.9	8.22	16.6	0.7	sp|Q9UPY3|DICER_HUMAN	Endoribonuclease Dicer OS=Homo sapiens GN=DICER1 PE=1 SV=3	HUMAN	2	0.97
0.51	1.89	17.9	0	tr|Q8TAF6|Q8TAF6_HUMAN	Acyl-CoA synthetase 4 OS=Homo sapiens GN=FACL4 PE=2 SV=1	HUMAN	0	0.9699	0.8492	1.8385
15.08	15.91	22	9.1	tr|A0A024R179|A0A024R179_HUMAN	Nuclear cap binding protein subunit 1, 80kDa, isoform CRA_a OS=Homo sapiens GN=NCBP1 PE=4 SV=1	HUMAN	8	0.9695	0.7519	1.2438
1.49	3.24	15.6	0.6	sp|Q9H2U1|DHX36_HUMAN	ATP-dependent RNA helicase DHX36 OS=Homo sapiens GN=DHX36 PE=1 SV=2	HUMAN	1	0.9694	0.8577	EF > 2
0.22	0.6	17.4	0	sp|C9JLR9|CK095_HUMAN	Uncharacterized protein C11orf95 OS=Homo sapiens GN=C11orf95 PE=2 SV=1	HUMAN	0	0.9688
0.68	1.2	9.5	1.7	tr|H0Y6V6|H0Y6V6_HUMAN	Limb region 1 protein homolog (Fragment) OS=Homo sapiens GN=LMBR1 PE=1 SV=1	HUMAN	1	0.9687	0.9766	EF > 2
14.61	14.83	42.6	35.4	sp|Q9H9B4|SFXN1_HUMAN	Sideroflexin-1 OS=Homo sapiens GN=SFXN1 PE=1 SV=4	HUMAN	11	0.9687	0.854	1.4715
0.49	2.27	10.4	0	RRRRRtr|A8K8N1|A8K8N1_HUMAN	REVERSED cDNA FLJ76440, highly similar to Homo sapiens TRIAD3 protein (TRIAD3), transcript variant 1, mRNA OS=Homo sapiens PE=2 SV=1	HUMAN	0	0.9686
0.05	0.17	14.2	0	RRRRRsp|Q9BXW7|CECR5_HUMAN	REVERSED Cat eye syndrome critical region protein 5 OS=Homo sapiens GN=CECR5 PE=1 SV=1	HUMAN	0	0.9685
6.77	8.45	31.5	10.4	tr|A0A024R2Z6|A0A024R2Z6_HUMAN	Guanine nucleotide binding protein-like 3 (Nucleolar), isoform CRA_b OS=Homo sapiens GN=GNL3 PE=4 SV=1	HUMAN	4	0.9685	0.8496	1.4857
11.96	15.91	24	4.1	tr|Q4LE58|Q4LE58_HUMAN	EIF4G1 variant protein (Fragment) OS=Homo sapiens GN=EIF4G1 variant protein PE=2 SV=1	HUMAN	7	0.9684	0.9342	EF > 2
29.18	29.41	62.8	53.6	tr|E9KL35|E9KL35_HUMAN	Epididymis tissue sperm binding protein Li 3a OS=Homo sapiens PE=1 SV=1	HUMAN	17	0.9682	0.5735	1.1276
2.88	5.97	23.4	2.2	sp|Q9NVU7|SDA1_HUMAN	Protein SDA1 homolog OS=Homo sapiens GN=SDAD1 PE=1 SV=3	HUMAN	2	0.9675
0.31	0.76	16	0	tr|A0A024R473|A0A024R473_HUMAN	Mitochondrial ribosomal protein L44, isoform CRA_a OS=Homo sapiens GN=MRPL44 PE=4 SV=1	HUMAN	0	0.9674
39.03	41.23	35.4	19.6	sp|P55060|XPO2_HUMAN	Exportin-2 OS=Homo sapiens GN=CSE1L PE=1 SV=3	HUMAN	22	0.9673	0.7394	1.2299
7.5	11.8	22.6	3.1	sp|Q92608|DOCK2_HUMAN	Dedicator of cytokinesis protein 2 OS=Homo sapiens GN=DOCK2 PE=1 SV=2	HUMAN	4	0.967	0.8221	1.3877
4.71	9.75	15.9	4.8	tr|A0A087WTP3|A0A087WTP3_HUMAN	Far upstream element-binding protein 2 OS=Homo sapiens GN=KHSRP PE=1 SV=1	HUMAN	4	0.9666	0.8764	EF > 2
4.34	5.02	20.2	2.3	tr|A8KA56|A8KA56_HUMAN	cDNA FLJ77678, highly similar to Homo sapiens DEAD (Asp-Glu-Ala-Asp) box polypeptide 23, mRNA OS=Homo sapiens PE=2 SV=1	HUMAN	2	0.9663	0.8767	EF > 2
0.14	2.99	11.7	0	tr|M4QHP2|M4QHP2_HUMAN	Piezo-type mechanosensitive ion channel component OS=Homo sapiens GN=PIEZO1 PE=2 SV=1	HUMAN	0	0.9659	0.8958	EF > 2
0.57	0.67	32.6	0	tr|E9PM05|E9PM05_HUMAN	Etoposide-induced protein 2.4 homolog (Fragment) OS=Homo sapiens GN=EI24 PE=1 SV=1	HUMAN	0	0.9655
4.09	4.14	30.9	16.6	tr|Q86TW5|Q86TW5_HUMAN	Full-length cDNA clone CS0DC006YI13 of Neuroblastoma of Homo sapiens (human) (Fragment) OS=Homo sapiens PE=2 SV=1	HUMAN	3	0.9655	0.7633	1.5503
11.49	11.73	33.8	25.4	tr|Q6IPN0|Q6IPN0_HUMAN	Reticulon OS=Homo sapiens GN=RTN4 PE=2 SV=1	HUMAN	13	0.9654	0.6783	1.2447
7.73	7.86	39.3	29.9	tr|E9PSH8|E9PSH8_HUMAN	T-cell surface glycoprotein CD3 epsilon chain OS=Homo sapiens GN=CD3E PE=1 SV=1	HUMAN	8	0.9651	0.9381	EF > 2
3.34	3.97	21.8	2.3	tr|Q86YI5|Q86YI5_HUMAN	Acetyltransferase component of pyruvate dehydrogenase complex OS=Homo sapiens GN=DLAT PE=2 SV=1	HUMAN	2	0.9647	0.9205	EF > 2
1.2	2.29	15.5	2.8	sp|Q86XP3|DDX42_HUMAN	ATP-dependent RNA helicase DDX42 OS=Homo sapiens GN=DDX42 PE=1 SV=1	HUMAN	3	0.9642
0.1	1.33	20.7	0	tr|A0A024QZY5|A0A024QZY5_HUMAN	PRP4 pre-mRNA processing factor 4 homolog B (Yeast), isoform CRA_a OS=Homo sapiens GN=PRPF4B PE=4 SV=1	HUMAN	0	0.9638
2.53	2.82	20.2	3	sp|P82933|RT09_HUMAN	28S ribosomal protein S9, mitochondrial OS=Homo sapiens GN=MRPS9 PE=1 SV=2	HUMAN	1	0.9637	0.8634	EF > 2
6.15	8.74	21.6	6.9	sp|Q15027|ACAP1_HUMAN	Arf-GAP with coiled-coil, ANK repeat and PH domain-containing protein 1 OS=Homo sapiens GN=ACAP1 PE=1 SV=1	HUMAN	4	0.9635	0.9466	EF > 2
2.27	4.4	18.7	1.9	tr|A0A0S2Z2Z3|A0A0S2Z2Z3_HUMAN	ATP-binding cassette sub-family B member 7 isoform 1 (Fragment) OS=Homo sapiens GN=ABCB7 PE=2 SV=1	HUMAN	2	0.9632	0.7869	EF > 2
2.84	23.67	47.5	32.3	sp|Q8TD47|RS4Y2_HUMAN	40S ribosomal protein S4, Y isoform 2 OS=Homo sapiens GN=RPS4Y2 PE=2 SV=3	HUMAN	18	0.9627	0.9388	EF > 2
0.51	0.84	12.1	0	sp|O00204|ST2B1_HUMAN	Sulfotransferase family cytosolic 2B member 1 OS=Homo sapiens GN=SULT2B1 PE=1 SV=2	HUMAN	0	0.9625
1.3	2.47	15.9	3.1	tr|B4DPZ4|B4DPZ4_HUMAN	cDNA FLJ60782, highly similar to Rho-GTPase-activating protein 1 OS=Homo sapiens PE=2 SV=1	HUMAN	1	0.962
4.95	5.17	16.3	5.8	tr|A0A024RDY3|A0A024RDY3_HUMAN	Lysosomal-associated membrane protein 1, isoform CRA_a OS=Homo sapiens GN=LAMP1 PE=4 SV=1	HUMAN	3	0.962	0.7138	1.3572
8.12	10.43	35.2	9.7	tr|B2RD09|B2RD09_HUMAN	cDNA, FLJ96406, highly similar to Homo sapiens NOL1/NOP2/Sun domain family, member 5 (NSUN5), transcript variant 1, mRNA OS=Homo sapiens PE=2 SV=1	HUMAN	5	0.9614	0.7536	1.3571
2.13	2.37	14.7	4.9	sp|P84157|MXRA7_HUMAN	Matrix-remodeling-associated protein 7 OS=Homo sapiens GN=MXRA7 PE=1 SV=1	HUMAN	1	0.9612
0.15	3.27	13.2	0.7	RRRRRtr|A8K8V9|A8K8V9_HUMAN	REVERSED cDNA FLJ78627, highly similar to Homo sapiens serine/threonine kinase 31, transcript variant 1, mRNA OS=Homo sapiens PE=2 SV=1	HUMAN	1	0.9598	0.9341	EF > 2
3.68	5.84	26.2	15.2	tr|Q6ICQ8|Q6ICQ8_HUMAN	ARHG protein (Fragment) OS=Homo sapiens GN=ARHG PE=2 SV=1	HUMAN	3	0.9598	0.7517	EF > 2
30.29	55.93	45.7	33.5	sp|Q92841|DDX17_HUMAN	Probable ATP-dependent RNA helicase DDX17 OS=Homo sapiens GN=DDX17 PE=1 SV=2	HUMAN	30	0.9588	0.6744	1.2325
5.35	6.34	25.5	9.3	sp|O15173-2|PGRC2_HUMAN	Isoform 2 of Membrane-associated progesterone receptor component 2 OS=Homo sapiens GN=PGRMC2	HUMAN	3	0.9579	0.8635	EF > 2
0.45	0.73	6.5	0	RRRRRtr|B3KWN0|B3KWN0_HUMAN	REVERSED cDNA FLJ43389 fis, clone OCBBF2007068, highly similar to Ankyrin repeat domain-containing protein 52 OS=Homo sapiens PE=2 SV=1	HUMAN	0	0.9578	0.8817	EF > 2
2.11	3.75	23.1	2.3	sp|Q9NPQ8-2|RIC8A_HUMAN	Isoform 2 of Synembryn-A OS=Homo sapiens GN=RIC8A	HUMAN	1	0.9574
0.23	0.39	10.8	0	sp|P78413-2|IRX4_HUMAN	Isoform 2 of Iroquois-class homeodomain protein IRX-4 OS=Homo sapiens GN=IRX4	HUMAN	0	0.9565
4.12	4.37	29.6	13.2	tr|V9HW41|V9HW41_HUMAN	Epididymis secretory protein Li 71 OS=Homo sapiens GN=HEL-S-71 PE=2 SV=1	HUMAN	2	0.9563	0.87	EF > 2
2	12.58	39	22.8	tr|V9HWD6|V9HWD6_HUMAN	Epididymis secretory protein Li 1 OS=Homo sapiens GN=HEL-S-1 PE=2 SV=1	HUMAN	7	0.9559
10.89	10.92	33.8	25.4	tr|Q6FHT8|Q6FHT8_HUMAN	RNP24 protein OS=Homo sapiens GN=RNP24 PE=2 SV=1	HUMAN	9	0.9559	0.7465	1.4043
0.08	1.24	14	1.1	RRRRRsp|P19525|E2AK2_HUMAN	REVERSED Interferon-induced, double-stranded RNA-activated protein kinase OS=Homo sapiens GN=EIF2AK2 PE=1 SV=2	HUMAN	1	0.9549
9.39	13.18	16.8	4.7	tr|Q59FI4|Q59FI4_HUMAN	Importin 4 variant (Fragment) OS=Homo sapiens PE=2 SV=1	HUMAN	6	0.9546	0.7869	1.9115
0.09	4.61	17.3	1	sp|Q6ZUX3|F179A_HUMAN	Protein FAM179A OS=Homo sapiens GN=FAM179A PE=2 SV=2	HUMAN	2	0.9538
0.69	1.13	13.5	2.4	RRRRRtr|Q6ZR97|Q6ZR97_HUMAN	REVERSED cDNA FLJ46534 fis, clone THYMU3037052, weakly similar to Homo sapiens HIV TAT specific factor 1 (HTATSF1) OS=Homo sapiens PE=2 SV=1	HUMAN	1	0.9538
44.65	48.73	43.9	19.6	tr|Q59FF0|Q59FF0_HUMAN	EBNA-2 co-activator variant (Fragment) OS=Homo sapiens PE=2 SV=1	HUMAN	26	0.9538	0.5943	1.1989
0.06	0.68	9.1	0	tr|A0A024R711|A0A024R711_HUMAN	E3 ubiquitin-protein ligase OS=Homo sapiens GN=WWP2 PE=4 SV=1	HUMAN	0	0.9534
0.19	1.85	18.5	0	tr|B4DHC2|B4DHC2_HUMAN	cDNA FLJ56434, highly similar to p130Cas-associated protein OS=Homo sapiens PE=2 SV=1	HUMAN	0	0.9534
2.93	10.01	22.7	5.3	sp|Q9UBB4|ATX10_HUMAN	Ataxin-10 OS=Homo sapiens GN=ATXN10 PE=1 SV=1	HUMAN	6	0.9519	0.8288	EF > 2
2	2.69	25.2	3.3	sp|Q96L58|B3GT6_HUMAN	Beta-1,3-galactosyltransferase 6 OS=Homo sapiens GN=B3GALT6 PE=1 SV=2	HUMAN	1	0.9518
23.43	26.36	20.2	6.2	tr|A0A0C4DGG9|A0A0C4DGG9_HUMAN	Chromodomain-helicase-DNA-binding protein 4 OS=Homo sapiens GN=CHD4 PE=1 SV=1	HUMAN	14	0.9515	0.5883	1.2218
2.08	2.21	11.3	1.6	tr|F5H8F7|F5H8F7_HUMAN	Set1/Ash2 histone methyltransferase complex subunit ASH2 OS=Homo sapiens GN=ASH2L PE=1 SV=1	HUMAN	1	0.9513
2.73	3.57	24.1	8.3	tr|B2RD27|B2RD27_HUMAN	cDNA, FLJ96428, highly similar to Homo sapiens proteasome (prosome, macropain) 26S subunit, non-ATPase, 7 (Mov34 homolog) (PSMD7), mRNA OS=Homo sapiens PE=2 SV=1	HUMAN	2	0.9511	0.9203	EF > 2
2.08	4.57	16.2	1.5	sp|O75182|SIN3B_HUMAN	Paired amphipathic helix protein Sin3b OS=Homo sapiens GN=SIN3B PE=1 SV=2	HUMAN	2	0.9509
2.02	6.79	10.4	3.9	sp|Q96GM8|TOE1_HUMAN	Target of EGR1 protein 1 OS=Homo sapiens GN=TOE1 PE=1 SV=1	HUMAN	3	0.9507
1.14	3.14	16.3	0.9	tr|Q8N5A0|Q8N5A0_HUMAN	Eukaryotic translation initiation factor 5B OS=Homo sapiens GN=EIF5B PE=1 SV=1	HUMAN	1	0.9504	0.7199	1.6997
35.87	37.69	44.1	24	tr|A8K6Q8|A8K6Q8_HUMAN	cDNA FLJ75881, highly similar to Homo sapiens transferrin receptor (p90, CD71) (TFRC), mRNA OS=Homo sapiens PE=2 SV=1	HUMAN	20	0.9503	0.4449	1.1454
4.03	5.46	18.4	3.9	tr|A0A0J9YXJ0|A0A0J9YXJ0_HUMAN	CUGBP Elav-like family member 2 OS=Homo sapiens GN=CELF2 PE=1 SV=1	HUMAN	2	0.95	0.8108	EF > 2
12.01	12.94	24.7	10	tr|A0A024QYR8|A0A024QYR8_HUMAN	Transmembrane 9 superfamily member OS=Homo sapiens GN=TM9SF2 PE=2 SV=1	HUMAN	10	0.9497	0.4567	1.179
2.04	4	22.7	8.7	tr|A0A096LP22|A0A096LP22_HUMAN	Probable peptidyl-tRNA hydrolase (Fragment) OS=Homo sapiens GN=PTRH1 PE=1 SV=1	HUMAN	2	0.9494
0.05	0.72	13.1	0	RRRRRtr|E9PR05|E9PR05_HUMAN	REVERSED Histone-lysine N-methyltransferase 2A (Fragment) OS=Homo sapiens GN=KMT2A PE=1 SV=2	HUMAN	0	0.9493
0.07	1.76	13.1	0	RRRRRtr|Q7Z3R8|Q7Z3R8_HUMAN	REVERSED DNA-directed RNA polymerase subunit beta OS=Homo sapiens GN=DKFZp686D10173 PE=2 SV=1	HUMAN	0	0.9493
4.5	5.56	20	3.5	tr|A8QI98|A8QI98_HUMAN	DIS3 OS=Homo sapiens PE=2 SV=1	HUMAN	3	0.9485	0.9138	EF > 2
0.16	0.21	11.7	0	tr|A0A0A0MT00|A0A0A0MT00_HUMAN	Nuclear transcription factor Y subunit gamma (Fragment) OS=Homo sapiens GN=NFYC PE=1 SV=5	HUMAN	0	0.9484
1.23	3.51	14.4	1.2	tr|B4DS37|B4DS37_HUMAN	cDNA FLJ58258, highly similar to Cyclin G-associated kinase (EC 2.7.11.1) OS=Homo sapiens PE=2 SV=1	HUMAN	2	0.9483	0.9531	EF > 2
4.98	7.69	15.8	3	tr|I3VM53|I3VM53_HUMAN	F-box and leucine-rich repeat protein 11, isoform CRA_a OS=Homo sapiens GN=KDM2A PE=2 SV=1	HUMAN	3	0.9475	0.6914	EF > 2
0.11	0.16	20.1	0	RRRRRtr|B3KSN6|B3KSN6_HUMAN	REVERSED cDNA FLJ36698 fis, clone UTERU2009094 OS=Homo sapiens PE=2 SV=1	HUMAN	0	0.9472
4	6.9	17	3.5	tr|A0A024R694|A0A024R694_HUMAN	Actinin, alpha 1, isoform CRA_a OS=Homo sapiens GN=ACTN1 PE=4 SV=1	HUMAN	3	0.9469	0.7075	EF > 2
0.49	0.95	13.6	0	tr|B2R713|B2R713_HUMAN	cDNA, FLJ93224 OS=Homo sapiens PE=2 SV=1	HUMAN	0	0.9468
10.59	10.94	46.6	20.7	sp|Q8WUY1|THEM6_HUMAN	Protein THEM6 OS=Homo sapiens GN=THEM6 PE=1 SV=2	HUMAN	5	0.9457	0.4208	1.178
1.64	3.39	13.2	1.6	tr|Q53F02|Q53F02_HUMAN	Cleavage and polyadenylation specific factor 3, 73kDa variant (Fragment) OS=Homo sapiens PE=2 SV=1	HUMAN	1	0.9456
7.89	12.53	22.8	4.6	tr|A8K5B6|A8K5B6_HUMAN	cDNA FLJ76830, highly similar to Homo sapiens SWI/SNF related, matrix associated, actin dependent regulator of chromatin, subfamily a, member 3 (SMARCA3), transcript variant 1, mRNA OS=Homo sapiens PE=2 SV=1	HUMAN	5	0.9456	0.6327	1.3991
0.06	0.87	11.7	0	tr|E9PF32|E9PF32_HUMAN	DENN domain-containing protein 3 OS=Homo sapiens GN=DENND3 PE=1 SV=1	HUMAN	0	0.945
0.97	1.83	22.6	1.9	sp|Q9UK58|CCNL1_HUMAN	Cyclin-L1 OS=Homo sapiens GN=CCNL1 PE=1 SV=1	HUMAN	1	0.9447
0.43	0.62	20.7	0	sp|P10109|ADX_HUMAN	Adrenodoxin, mitochondrial OS=Homo sapiens GN=FDX1 PE=1 SV=1	HUMAN	0	0.9442
2.1	2.54	25.4	2.7	sp|Q9UG56|PISD_HUMAN	Phosphatidylserine decarboxylase proenzyme, mitochondrial OS=Homo sapiens GN=PISD PE=2 SV=4	HUMAN	1	0.9438
15.48	16.62	39.2	20.6	sp|P53007|TXTP_HUMAN	Tricarboxylate transport protein, mitochondrial OS=Homo sapiens GN=SLC25A1 PE=1 SV=2	HUMAN	9	0.9437	0.4209	1.1739
29.86	32.29	48.7	31.9	tr|Q6IBN1|Q6IBN1_HUMAN	HNRPK protein OS=Homo sapiens GN=HNRPK PE=2 SV=1	HUMAN	18	0.9437	0.5791	1.2431
2.08	2.56	25.5	4.5	tr|Q9H3H0|Q9H3H0_HUMAN	Vacuolar ATP synthase subunit D homolog OS=Homo sapiens GN=VATD PE=2 SV=1	HUMAN	1	0.9436
2.21	3.46	14.8	3.6	tr|Q1XBU8|Q1XBU8_HUMAN	Cell proliferation-inducing protein 23 OS=Homo sapiens GN=PIAS1 PE=2 SV=1	HUMAN	2	0.9427	0.793	EF > 2
0.07	0.77	15.3	0	tr|A0A087X1I8|A0A087X1I8_HUMAN	LisH domain-containing protein ARMC9 OS=Homo sapiens GN=ARMC9 PE=1 SV=1	HUMAN	0	0.9425	0.8073	EF > 2
2.04	2.83	21.1	4.7	tr|A0A024R491|A0A024R491_HUMAN	Chromosome 2 open reading frame 33, isoform CRA_a OS=Homo sapiens GN=C2orf33 PE=4 SV=1	HUMAN	4	0.9422	0.6706	EF > 2
1.5	2.4	32.8	2.8	sp|O75323-2|NIPS2_HUMAN	Isoform 2 of Protein NipSnap homolog 2 OS=Homo sapiens GN=GBAS	HUMAN	1	0.9421	0.6487	1.4563
11.59	13.34	33.7	21.1	sp|Q9Y6C9|MTCH2_HUMAN	Mitochondrial carrier homolog 2 OS=Homo sapiens GN=MTCH2 PE=1 SV=1	HUMAN	11	0.9417	0.4631	1.2008
2.59	3.02	18.8	0.7	tr|Q0P607|Q0P607_HUMAN	Splicing factor, arginine/serine-rich 15 OS=Homo sapiens GN=SFRS15 PE=2 SV=1	HUMAN	1	0.9411	0.5803	1.4911
4.72	7.13	17.3	1.7	tr|H0UID5|H0UID5_HUMAN	AP complex subunit beta OS=Homo sapiens GN=AP2B1 PE=3 SV=1	HUMAN	2	0.941	0.6248	1.4282
0.07	3.19	18.7	0.4	tr|T2C6S4|T2C6S4_HUMAN	WWC family member 3 OS=Homo sapiens GN=WWC3 PE=2 SV=1	HUMAN	1	0.9408
4.12	4.41	25.7	4.9	tr|J3QLD9|J3QLD9_HUMAN	Flotillin-2 OS=Homo sapiens GN=FLOT2 PE=1 SV=1	HUMAN	2	0.9406	0.7813	EF > 2
1.37	1.46	14.6	5.9	sp|Q8N5Y8|PAR16_HUMAN	Mono [ADP-ribose] polymerase PARP16 OS=Homo sapiens GN=PARP16 PE=1 SV=2	HUMAN	2	0.9405
0.89	5.42	16.8	1.4	tr|Q59FF4|Q59FF4_HUMAN	Huntingtin variant (Fragment) OS=Homo sapiens PE=2 SV=1	HUMAN	3	0.9402
1.15	1.47	20.9	2.4	sp|Q9Y266|NUDC_HUMAN	Nuclear migration protein nudC OS=Homo sapiens GN=NUDC PE=1 SV=1	HUMAN	1	0.9397
0.24	5.66	10.8	0.5	RRRRRsp|Q8IZY2|ABCA7_HUMAN	REVERSED ATP-binding cassette sub-family A member 7 OS=Homo sapiens GN=ABCA7 PE=1 SV=3	HUMAN	2	0.9388
0.97	1.14	17.7	2.7	sp|Q8NBQ5|DHB11_HUMAN	Estradiol 17-beta-dehydrogenase 11 OS=Homo sapiens GN=HSD17B11 PE=1 SV=3	HUMAN	1	0.9386
0.54	0.58	32.1	0	tr|Q6FGY1|Q6FGY1_HUMAN	HPCAL1 protein OS=Homo sapiens GN=HPCAL1 PE=2 SV=1	HUMAN	0	0.938	0.6705	EF > 2
2.01	6.57	32.6	15.1	tr|G5EMR8|G5EMR8_HUMAN	RAB15, member RAS onocogene family, isoform CRA_c OS=Homo sapiens GN=RAB15 PE=2 SV=1	HUMAN	3	0.9377
4.9	6.27	37.2	8.2	sp|Q9BYG3|MK67I_HUMAN	MKI67 FHA domain-interacting nucleolar phosphoprotein OS=Homo sapiens GN=NIFK PE=1 SV=1	HUMAN	2	0.9372	0.7347	1.6411
26.18	27.12	73.1	62.2	sp|Q9H0U4|RAB1B_HUMAN	Ras-related protein Rab-1B OS=Homo sapiens GN=RAB1B PE=1 SV=1	HUMAN	13	0.9372	0.5382	1.3469
3.55	3.57	25	15.5	tr|A0A023T6R1|A0A023T6R1_HUMAN	Mago nashi protein OS=Homo sapiens GN=FLJ10292 PE=2 SV=1	HUMAN	2	0.9369	0.6797	1.7983
0.08	0.69	16.9	0	RRRRRtr|Q59EC7|Q59EC7_HUMAN	REVERSED DEAD (Asp-Glu-Ala-Asp) box polypeptide 10 variant (Fragment) OS=Homo sapiens PE=2 SV=1	HUMAN	0	0.9367	0.7961	EF > 2
7.67	8.6	34.3	13	tr|Q6FHZ0|Q6FHZ0_HUMAN	Malate dehydrogenase OS=Homo sapiens GN=MDH2 PE=2 SV=1	HUMAN	5	0.9367	0.6672	1.4792
2.24	3.3	9.9	1	sp|Q7LBC6|KDM3B_HUMAN	Lysine-specific demethylase 3B OS=Homo sapiens GN=KDM3B PE=1 SV=2	HUMAN	1	0.9351	0.6283	EF > 2
10.18	12.83	21.5	4.2	tr|A0A0G2JH68|A0A0G2JH68_HUMAN	Protein diaphanous homolog 1 OS=Homo sapiens GN=DIAPH1 PE=1 SV=1	HUMAN	5	0.9347	0.3206	1.1648
3.27	3.48	21.2	5.9	tr|A0A024R7G7|A0A024R7G7_HUMAN	Solute carrier family 35, member E1, isoform CRA_c OS=Homo sapiens GN=SLC35E1 PE=4 SV=1	HUMAN	2	0.9345	0.657	EF > 2
9.24	11.64	30.4	10.3	sp|P42224|STAT1_HUMAN	Signal transducer and activator of transcription 1-alpha/beta OS=Homo sapiens GN=STAT1 PE=1 SV=2	HUMAN	6	0.9345	0.6412	1.4021
4.15	7.45	36.1	23.8	tr|E7D7X9|E7D7X9_HUMAN	Pyrroline-5-carboxylate reductase OS=Homo sapiens PE=2 SV=1	HUMAN	5	0.9344	0.9149	EF > 2
3.11	3.75	28	1.3	tr|Q6NWZ1|Q6NWZ1_HUMAN	CKAP4 protein (Fragment) OS=Homo sapiens GN=CKAP4 PE=2 SV=1	HUMAN	1	0.9342	0.5417	1.328
0.62	22.84	54.8	31.8	tr|Q59G12|Q59G12_HUMAN	Lamina-associated polypeptide 2, isoforms beta/gamma variant (Fragment) OS=Homo sapiens PE=2 SV=1	HUMAN	11	0.9338
31.43	32.85	37.1	22.7	tr|B4E0S6|B4E0S6_HUMAN	cDNA FLJ55635, highly similar to pre-mRNA-splicing factorATP-dependent RNA helicase DHX15 (EC 3.6.1.-) OS=Homo sapiens PE=2 SV=1	HUMAN	20	0.9333	0.5617	1.2831
4.05	4.79	24.9	12.4	tr|A0A0S2Z4B7|A0A0S2Z4B7_HUMAN	Succinate dehydrogenase complex subunit C integral membrane protein 15kDa isoform 1 (Fragment) OS=Homo sapiens GN=SDHC PE=2 SV=1	HUMAN	2	0.9329	0.6099	EF > 2
3.72	4.79	23.5	3.9	sp|P13674-3|P4HA1_HUMAN	Isoform 3 of Prolyl 4-hydroxylase subunit alpha-1 OS=Homo sapiens GN=P4HA1	HUMAN	2	0.9319	0.6086	EF > 2
5.69	6.41	23.4	6.1	sp|P08559-4|ODPA_HUMAN	Isoform 4 of Pyruvate dehydrogenase E1 component subunit alpha, somatic form, mitochondrial OS=Homo sapiens GN=PDHA1	HUMAN	3	0.9318	0.7858	1.8363
3.9	4.02	23.3	4.8	tr|R4SBI6|R4SBI6_HUMAN	EPHX1 OS=Homo sapiens GN=EPHX1 PE=2 SV=1	HUMAN	2	0.9309	0.6934	1.6892
15.54	16.72	44.9	39.6	tr|Q53GF9|Q53GF9_HUMAN	Full-length cDNA 5-PRIME end of clone CS0DF013YM24 of Fetal brain of Homo sapiens (Human) variant (Fragment) OS=Homo sapiens PE=2 SV=1	HUMAN	13	0.9302	0.4588	1.2505
13.26	13.79	63.5	41.9	sp|P46776|RL27A_HUMAN	60S ribosomal protein L27a OS=Homo sapiens GN=RPL27A PE=1 SV=2	HUMAN	13	0.9299	0.4725	1.2539
2.64	4.49	22.4	1.9	sp|P38935|SMBP2_HUMAN	DNA-binding protein SMUBP-2 OS=Homo sapiens GN=IGHMBP2 PE=1 SV=3	HUMAN	2	0.9298
0.31	1.46	11.8	0	sp|O43497-5|CAC1G_HUMAN	Isoform 4 of Voltage-dependent T-type calcium channel subunit alpha-1G OS=Homo sapiens GN=CACNA1G	HUMAN	0	0.9294	0.7757	EF > 2
36.74	42.14	23	4.2	sp|Q14204|DYHC1_HUMAN	Cytoplasmic dynein 1 heavy chain 1 OS=Homo sapiens GN=DYNC1H1 PE=1 SV=5	HUMAN	20	0.929	0.5073	1.2513
0.24	0.52	17.3	0	tr|Q59EL2|Q59EL2_HUMAN	COP9 constitutive photomorphogenic homolog subunit 2 variant (Fragment) OS=Homo sapiens PE=2 SV=1	HUMAN	0	0.9286	0.6165	EF > 2
8.32	34.74	60.7	46.1	tr|Q59EI9|Q59EI9_HUMAN	ADP,ATP carrier protein, liver isoform T2 variant (Fragment) OS=Homo sapiens PE=2 SV=1	HUMAN	21	0.9286	0.5045	1.4848
5.48	6.37	20.2	5.5	tr|A0A0S2Z4C3|A0A0S2Z4C3_HUMAN	Fumarate hydratase isoform 1 (Fragment) OS=Homo sapiens GN=FH PE=2 SV=1	HUMAN	3	0.9284	0.6492	1.5986
0.05	0.45	18.1	0	tr|G8JLE9|G8JLE9_HUMAN	Fragile X mental retardation protein 1 OS=Homo sapiens GN=FMR1 PE=1 SV=1	HUMAN	0	0.9283	0.6217	EF > 2
1.63	2.09	23.4	3.1	sp|Q9UIJ7|KAD3_HUMAN	GTP:AMP phosphotransferase AK3, mitochondrial OS=Homo sapiens GN=AK3 PE=1 SV=4	HUMAN	1	0.9281	0.4549	1.4177
2	2.17	14.2	5.7	tr|J3QL34|J3QL34_HUMAN	L-xylulose reductase (Fragment) OS=Homo sapiens GN=DCXR PE=1 SV=1	HUMAN	1	0.9278
2.04	2.49	25.2	6.4	tr|I6L975|I6L975_HUMAN	Hydroxysteroid dehydrogenase like 1 OS=Homo sapiens GN=HSDL1 PE=2 SV=1	HUMAN	3	0.9276	0.7313	EF > 2
2.06	2.35	15.1	2.4	sp|Q96PU4|UHRF2_HUMAN	E3 ubiquitin-protein ligase UHRF2 OS=Homo sapiens GN=UHRF2 PE=1 SV=1	HUMAN	2	0.927
4.32	5.6	17.4	2.2	sp|Q99797|MIPEP_HUMAN	Mitochondrial intermediate peptidase OS=Homo sapiens GN=MIPEP PE=1 SV=2	HUMAN	2	0.9268	0.6706	1.9415
0.19	0.23	16.2	0	tr|E7EX18|E7EX18_HUMAN	Protein Mpv17 OS=Homo sapiens GN=MPV17 PE=1 SV=1	HUMAN	0	0.9267
25.03	27.53	24.4	8.8	tr|G1UI16|G1UI16_HUMAN	SCC-112 protein, isoform CRA_b OS=Homo sapiens GN=PDS5A PE=2 SV=1	HUMAN	13	0.9267	0.3536	1.1925
1.75	3.89	13.2	0.6	sp|Q8IZH2|XRN1_HUMAN	5'-3' exoribonuclease 1 OS=Homo sapiens GN=XRN1 PE=1 SV=1	HUMAN	1	0.9266	0.9037	EF > 2
0.94	1.85	34.8	5.5	tr|U3KQK5|U3KQK5_HUMAN	Uncharacterized protein OS=Homo sapiens PE=4 SV=1	HUMAN	1	0.926
0.24	0.98	11.5	0	sp|Q9NUU6|F105A_HUMAN	Inactive ubiquitin thioesterase FAM105A OS=Homo sapiens GN=FAM105A PE=2 SV=1	HUMAN	0	0.9258
2.09	2.41	23.3	5.1	sp|Q8WV74|NUDT8_HUMAN	Nucleoside diphosphate-linked moiety X motif 8 OS=Homo sapiens GN=NUDT8 PE=1 SV=2	HUMAN	1	0.9256
9.92	10.53	51.4	33.2	tr|A0A024R3Q3|A0A024R3Q3_HUMAN	ADP-ribosylation factor 1, isoform CRA_a OS=Homo sapiens GN=ARF1 PE=3 SV=1	HUMAN	8	0.9255	0.3839	1.274
0.7	0.78	30.2	0	tr|B7Z268|B7Z268_HUMAN	Single-stranded DNA binding protein 1, isoform CRA_c OS=Homo sapiens GN=SSBP1 PE=2 SV=1	HUMAN	0	0.9251	0.77	EF > 2
2.05	2.61	16.9	2.9	tr|A0A024RA53|A0A024RA53_HUMAN	Serine/threonine kinase 17a (Apoptosis-inducing), isoform CRA_a OS=Homo sapiens GN=STK17A PE=3 SV=1	HUMAN	1	0.9243
21.58	22.43	31.3	11.9	tr|A0A024R4Z6|A0A024R4Z6_HUMAN	Structure specific recognition protein 1, isoform CRA_a OS=Homo sapiens GN=SSRP1 PE=4 SV=1	HUMAN	11	0.9243	0.1381	1.1137
0.06	1.14	10.4	0	sp|Q6WKZ4|RFIP1_HUMAN	Rab11 family-interacting protein 1 OS=Homo sapiens GN=RAB11FIP1 PE=1 SV=3	HUMAN	0	0.9238
22.1	23.54	29.3	13.4	sp|Q9BUJ2|HNRL1_HUMAN	Heterogeneous nuclear ribonucleoprotein U-like protein 1 OS=Homo sapiens GN=HNRNPUL1 PE=1 SV=2	HUMAN	12	0.9237	0.4596	1.2495
0.11	2.99	18.2	0	RRRRRsp|Q7Z7A1-5|CNTRL_HUMAN	REVERSED Isoform 5 of Centriolin OS=Homo sapiens GN=CNTRL	HUMAN	0	0.9217
20.99	24.18	28.3	10.6	sp|Q9Y4L1|HYOU1_HUMAN	Hypoxia up-regulated protein 1 OS=Homo sapiens GN=HYOU1 PE=1 SV=1	HUMAN	11	0.9217	0.4984	1.2898
2.31	3.24	21.3	2.1	sp|Q92552-2|RT27_HUMAN	Isoform 2 of 28S ribosomal protein S27, mitochondrial OS=Homo sapiens GN=MRPS27	HUMAN	1	0.9216
4.36	12.79	15.9	1.9	sp|Q9H2M9|RBGPR_HUMAN	Rab3 GTPase-activating protein non-catalytic subunit OS=Homo sapiens GN=RAB3GAP2 PE=1 SV=1	HUMAN	4	0.9216	0.5606	EF > 2
9.42	10.33	33.7	19.1	tr|B2R823|B2R823_HUMAN	cDNA, FLJ93703, highly similar to Homo sapiens putatative 28 kDa protein (LOC56902), mRNA OS=Homo sapiens PE=2 SV=1	HUMAN	5	0.9211	0.3794	1.2453
2.31	2.41	13.5	3.7	tr|Q6FHJ5|Q6FHJ5_HUMAN	SCAMP3 protein (Fragment) OS=Homo sapiens GN=SCAMP3 PE=2 SV=1	HUMAN	1	0.9205	0.7241	EF > 2
10.24	10.46	52	24.6	tr|H0YJS4|H0YJS4_HUMAN	Eukaryotic translation initiation factor 2 subunit 1 (Fragment) OS=Homo sapiens GN=EIF2S1 PE=1 SV=1	HUMAN	5	0.9199	0.498	1.3416
1.55	3.61	9	1.5	tr|A8KAE0|A8KAE0_HUMAN	cDNA FLJ78476, highly similar to Homo sapiens WD repeat and HMG-box DNA binding protein 1 (WDHD1), transcript variant 1, mRNA OS=Homo sapiens PE=2 SV=1	HUMAN	2	0.9197
4.07	4.28	49.4	20.2	tr|Q6FGH9|Q6FGH9_HUMAN	DNCL1 protein OS=Homo sapiens GN=DNCL1 PE=2 SV=1	HUMAN	3	0.919	0.4671	1.5038
0.07	0.7	11.3	0	RRRRRtr|D3TTZ3|D3TTZ3_HUMAN	REVERSED Tumor necrosis factor alpha-induced protein 3 OS=Homo sapiens GN=TNFAIP3 PE=2 SV=1	HUMAN	0	0.9187
0.19	0.55	22.5	0	tr|D3YTC9|D3YTC9_HUMAN	Ankyrin repeat domain-containing protein 54 OS=Homo sapiens GN=ANKRD54 PE=1 SV=1	HUMAN	0	0.9187
18.73	18.82	68.4	43.9	tr|J3QQT2|J3QQT2_HUMAN	60S ribosomal protein L17 (Fragment) OS=Homo sapiens GN=RPL17 PE=3 SV=1	HUMAN	11	0.9187	0.2985	1.1923
1.9	2.76	11.7	2.3	sp|Q9H490|PIGU_HUMAN	Phosphatidylinositol glycan anchor biosynthesis class U protein OS=Homo sapiens GN=PIGU PE=1 SV=3	HUMAN	1	0.9178
2.02	2.1	15.3	3.8	tr|I3L1R7|I3L1R7_HUMAN	Ethanolamine-phosphate cytidylyltransferase OS=Homo sapiens GN=PCYT2 PE=1 SV=1	HUMAN	1	0.9176
0.28	0.97	20.2	0	tr|D3DQU7|D3DQU7_HUMAN	Serine/threonine kinase 33, isoform CRA_a OS=Homo sapiens GN=STK33 PE=3 SV=1	HUMAN	0	0.917
0.44	1.29	26.7	0	tr|D3DNS1|D3DNS1_HUMAN	NADH dehydrogenase (Ubiquinone) 1 beta subcomplex, 5, 16kDa, isoform CRA_e (Fragment) OS=Homo sapiens GN=NDUFB5 PE=4 SV=1	HUMAN	0	0.9169	0.5422	EF > 2
8.13	15.7	15.3	2	sp|A2RRP1-2|NBAS_HUMAN	Isoform 2 of Neuroblastoma-amplified sequence OS=Homo sapiens GN=NBAS	HUMAN	5	0.9169	0.8176	EF > 2
5.07	5.75	29.6	6.9	sp|Q15118|PDK1_HUMAN	[Pyruvate dehydrogenase (acetyl-transferring)] kinase isozyme 1, mitochondrial OS=Homo sapiens GN=PDK1 PE=1 SV=1	HUMAN	3	0.9166	0.5551	EF > 2
2	2.39	31.9	15.9	tr|B2R4R9|B2R4R9_HUMAN	HCG26477 OS=Homo sapiens GN=RPS28 PE=2 SV=1	HUMAN	1	0.9159
3.25	3.69	17.2	2.1	tr|X5DQN2|X5DQN2_HUMAN	Aldehyde dehydrogenase 5 family member A1 isoform B (Fragment) OS=Homo sapiens GN=ALDH5A1 PE=2 SV=1	HUMAN	1	0.9159	0.5869	1.8023
0.06	5.74	22.4	11	tr|A0A024R7G2|A0A024R7G2_HUMAN	RAB3D, member RAS oncogene family, isoform CRA_b OS=Homo sapiens GN=RAB3D PE=4 SV=1	HUMAN	3	0.9158
7.59	15.81	20.2	1.5	sp|A5YKK6-2|CNOT1_HUMAN	Isoform 2 of CCR4-NOT transcription complex subunit 1 OS=Homo sapiens GN=CNOT1	HUMAN	3	0.9155	0.2683	1.1999
0.42	0.78	9.1	0	sp|Q5BKT4|AG10A_HUMAN	Dol-P-Glc:Glc(2)Man(9)GlcNAc(2)-PP-Dol alpha-1,2-glucosyltransferase OS=Homo sapiens GN=ALG10 PE=2 SV=1	HUMAN	0	0.9154	0.7468	EF > 2
0.77	3.03	14.6	0	RRRRRtr|A0A087WVF8|A0A087WVF8_HUMAN	REVERSED Myomegalin OS=Homo sapiens GN=PDE4DIP PE=1 SV=1	HUMAN	0	0.9154
20.42	20.75	58.2	36.7	tr|Q08ET0|Q08ET0_HUMAN	Cell proliferation-inducing protein 47 OS=Homo sapiens GN=hCG_39985 PE=2 SV=1	HUMAN	16	0.9153	0.3651	1.2311
20.17	20.58	56	28.9	tr|M0R0R2|M0R0R2_HUMAN	40S ribosomal protein S5 OS=Homo sapiens GN=RPS5 PE=1 SV=1	HUMAN	11	0.9148	0.2764	1.1855
0.23	0.65	8.6	0	sp|Q96GS6-2|AB17A_HUMAN	Isoform 2 of Protein ABHD17A OS=Homo sapiens GN=ABHD17A	HUMAN	0	0.9147	0.6985	EF > 2
2.26	3.68	27.4	5.5	sp|Q9BYD6|RM01_HUMAN	39S ribosomal protein L1, mitochondrial OS=Homo sapiens GN=MRPL1 PE=1 SV=2	HUMAN	2	0.9146	0.8347	EF > 2
3.73	4.71	11.2	2.6	tr|A0A0A7E7X3|A0A0A7E7X3_HUMAN	Endoplasmic reticulum aminopeptidase 1 (Fragment) OS=Homo sapiens GN=ERAP1 PE=2 SV=1	HUMAN	3	0.9144	0.5327	EF > 2
2	4.61	11.6	3.8	tr|B5MDU6|B5MDU6_HUMAN	Lipid droplet-associated hydrolase OS=Homo sapiens GN=LDAH PE=1 SV=1	HUMAN	2	0.9143
0.05	3.34	17.8	0.6	sp|Q9Y2J4-4|AMOL2_HUMAN	Isoform 4 of Angiomotin-like protein 2 OS=Homo sapiens GN=AMOTL2	HUMAN	1	0.914
0.5	0.69	23.6	0	tr|B2R4Q7|B2R4Q7_HUMAN	cDNA, FLJ92180, highly similar to Homo sapiens brain protein 44 (BRP44), mRNA OS=Homo sapiens PE=2 SV=1	HUMAN	0	0.9118
101.81	103.35	42.4	30.9	tr|A0A087WVQ6|A0A087WVQ6_HUMAN	Clathrin heavy chain OS=Homo sapiens GN=CLTC PE=1 SV=1	HUMAN	63	0.9115	0.0208	1.0811
2	4.29	19.9	10	tr|H0YF29|H0YF29_HUMAN	UPF0598 protein C8orf82 (Fragment) OS=Homo sapiens GN=C8orf82 PE=1 SV=1	HUMAN	2	0.9111
2.05	2.47	16	2.6	tr|B4DF60|B4DF60_HUMAN	cDNA FLJ55960, highly similar to Protein transport protein Sec23A OS=Homo sapiens PE=2 SV=1	HUMAN	1	0.9111
0.35	0.83	17	0	tr|A0A024RDE5|A0A024RDE5_HUMAN	Ras-GTPase activating protein SH3 domain-binding protein 2, isoform CRA_a OS=Homo sapiens GN=G3BP2 PE=4 SV=1	HUMAN	0	0.911
2.05	2.44	9.3	1.4	tr|B4E2S3|B4E2S3_HUMAN	cDNA FLJ56561 OS=Homo sapiens PE=2 SV=1	HUMAN	1	0.9108	0.8273	EF > 2
8.93	13.99	23	5.1	tr|A0A0D9SEY1|A0A0D9SEY1_HUMAN	Mitogen-activated protein kinase kinase kinase kinase 4 OS=Homo sapiens GN=MAP4K4 PE=1 SV=1	HUMAN	10	0.9102	0.715	1.8705
27.67	29.86	24.8	16.8	tr|A0A024RAM0|A0A024RAM0_HUMAN	Transportin 1, isoform CRA_a OS=Homo sapiens GN=TNPO1 PE=4 SV=1	HUMAN	16	0.9102	0.64	1.5962
10.29	10.61	59.2	32.8	sp|P62851|RS25_HUMAN	40S ribosomal protein S25 OS=Homo sapiens GN=RPS25 PE=1 SV=1	HUMAN	5	0.9101	0.3879	1.2922
1.21	2.26	18.1	1.4	sp|Q8WWY3-4|PRP31_HUMAN	Isoform 4 of U4/U6 small nuclear ribonucleoprotein Prp31 OS=Homo sapiens GN=PRPF31	HUMAN	1	0.91	0.5665	EF > 2
10.47	11.26	33.4	19.4	tr|A0A140VJS9|A0A140VJS9_HUMAN	Serine/threonine-protein phosphatase OS=Homo sapiens PE=2 SV=1	HUMAN	6	0.9098
0.27	0.57	14.7	0	sp|Q92665|RT31_HUMAN	28S ribosomal protein S31, mitochondrial OS=Homo sapiens GN=MRPS31 PE=1 SV=3	HUMAN	0	0.9097	0.5749	EF > 2
50.68	53.43	63.8	44.9	sp|P39023|RL3_HUMAN	60S ribosomal protein L3 OS=Homo sapiens GN=RPL3 PE=1 SV=2	HUMAN	29	0.9097	0.1241	1.1303
1.04	1.59	25.2	8.7	tr|B7WNH4|B7WNH4_HUMAN	Small integral membrane protein 7 OS=Homo sapiens GN=SMIM7 PE=1 SV=2	HUMAN	1	0.9095
1.69	1.76	18.8	2	tr|A0A024R9A7|A0A024R9A7_HUMAN	Protein tyrosine phosphatase, non-receptor type 7, isoform CRA_d OS=Homo sapiens GN=PTPN7 PE=4 SV=1	HUMAN	1	0.9094
4.18	7.27	14.4	3.1	tr|A0A0S2Z3G9|A0A0S2Z3G9_HUMAN	Actinin alpha 4 isoform 1 (Fragment) OS=Homo sapiens GN=ACTN4 PE=2 SV=1	HUMAN	3	0.9092	0.5128	1.4451
9.11	10.16	31.5	10.6	sp|O75306|NDUS2_HUMAN	NADH dehydrogenase [ubiquinone] iron-sulfur protein 2, mitochondrial OS=Homo sapiens GN=NDUFS2 PE=1 SV=2	HUMAN	4	0.9088	0.4686	1.3937
2.03	3.49	20.3	1.5	tr|B2RDH6|B2RDH6_HUMAN	cDNA, FLJ96613, highly similar to Homo sapiens vacuolar protein sorting 33A (yeast) (VPS33A), mRNA OS=Homo sapiens PE=2 SV=1	HUMAN	1	0.9083
4.99	7.98	22.6	8.9	sp|Q9UHQ9|NB5R1_HUMAN	NADH-cytochrome b5 reductase 1 OS=Homo sapiens GN=CYB5R1 PE=1 SV=1	HUMAN	3	0.9069	0.5315	EF > 2
6.52	8.74	20.1	1.9	tr|A0A024R9G7|A0A024R9G7_HUMAN	ATPase family, AAA domain containing 2, isoform CRA_c OS=Homo sapiens GN=ATAD2 PE=4 SV=1	HUMAN	4	0.9068	0.3857	1.3222
0.85	1.23	13.4	2	sp|Q8WVC0|LEO1_HUMAN	RNA polymerase-associated protein LEO1 OS=Homo sapiens GN=LEO1 PE=1 SV=1	HUMAN	1	0.9066	0.5826	EF > 2
0.07	1.16	12.9	0	sp|Q9BY12|SCAPE_HUMAN	S phase cyclin A-associated protein in the endoplasmic reticulum OS=Homo sapiens GN=SCAPER PE=1 SV=2	HUMAN	0	0.9064
29.36	39.16	44.8	36.7	tr|A0A024R8W0|A0A024R8W0_HUMAN	DEAD (Asp-Glu-Ala-Asp) box polypeptide 48, isoform CRA_a OS=Homo sapiens GN=DDX48 PE=3 SV=1	HUMAN	20	0.9061	0.3233	1.2306
12.08	15.14	27.7	8	tr|B4DPX0|B4DPX0_HUMAN	Lon protease homolog, mitochondrial OS=Homo sapiens GN=LONP1 PE=2 SV=1	HUMAN	8	0.9056	0.7746	EF > 2
2	2.69	11.8	6.8	sp|P51398|RT29_HUMAN	28S ribosomal protein S29, mitochondrial OS=Homo sapiens GN=DAP3 PE=1 SV=1	HUMAN	2	0.9053
4.19	6.17	23.1	12.9	tr|C9JJ19|C9JJ19_HUMAN	28S ribosomal protein S34, mitochondrial OS=Homo sapiens GN=MRPS34 PE=1 SV=2	HUMAN	3	0.9053	0.6274	EF > 2
0.8	3.32	26.4	5.4	tr|A8K7A2|A8K7A2_HUMAN	cDNA FLJ78084, highly similar to Homo sapiens cell division cycle associated 8, mRNA OS=Homo sapiens PE=2 SV=1	HUMAN	2	0.9044
0.19	2.45	11.5	0.4	tr|H0YLM8|H0YLM8_HUMAN	DmX-like protein 2 (Fragment) OS=Homo sapiens GN=DMXL2 PE=1 SV=1	HUMAN	1	0.9042	0.3476	1.4275
1.76	1.77	24.8	3.8	tr|Q5SRQ6|Q5SRQ6_HUMAN	Casein kinase II subunit beta OS=Homo sapiens GN=CSNK2B PE=1 SV=2	HUMAN	1	0.9042	0.4962	EF > 2
2	2.08	12	4.9	tr|Q6LEU9|Q6LEU9_HUMAN	ATP5G3 protein (Fragment) OS=Homo sapiens GN=ATP5G3 PE=2 SV=1	HUMAN	1	0.903
0.31	2.85	11.8	0	sp|Q15413-3|RYR3_HUMAN	Isoform 3 of Ryanodine receptor 3 OS=Homo sapiens GN=RYR3	HUMAN	0	0.902
0.11	0.32	13	0	tr|A0A0S2Z3K5|A0A0S2Z3K5_HUMAN	Carboxypeptidase A2 isoform 1 (Fragment) OS=Homo sapiens GN=CPA2 PE=2 SV=1	HUMAN	0	0.9015
18.44	19.99	55.4	35.4	sp|P50914|RL14_HUMAN	60S ribosomal protein L14 OS=Homo sapiens GN=RPL14 PE=1 SV=4	HUMAN	12	0.9013	0.2608	1.2144
0.13	2.29	12.4	0	sp|Q96L91-4|EP400_HUMAN	Isoform 4 of E1A-binding protein p400 OS=Homo sapiens GN=EP400	HUMAN	0	0.9005	0.5347	EF > 2
6.83	8.42	20	2.5	sp|Q9NZB2|F120A_HUMAN	Constitutive coactivator of PPAR-gamma-like protein 1 OS=Homo sapiens GN=FAM120A PE=1 SV=2	HUMAN	4	0.9004	0.7401	EF > 2
2.28	2.82	21.7	2	tr|A5PLK7|A5PLK7_HUMAN	RCC2 protein (Fragment) OS=Homo sapiens GN=RCC2 PE=2 SV=1	HUMAN	1	0.8998	0.4174	1.5652
0.09	0.36	9.6	0	tr|Q53ER0|Q53ER0_HUMAN	Glycogen synthase 1 (Muscle) variant (Fragment) OS=Homo sapiens PE=2 SV=1	HUMAN	0	0.8996
0.17	0.8	17.9	0	tr|B4DLG2|B4DLG2_HUMAN	cDNA FLJ58196, highly similar to Zinc finger CCCH domain-containing protein 11A OS=Homo sapiens PE=2 SV=1	HUMAN	0	0.8992	0.6242	EF > 2
2.26	2.99	20.2	1.3	tr|Q8IXG0|Q8IXG0_HUMAN	Crn protein OS=Homo sapiens GN=crn PE=2 SV=1	HUMAN	1	0.8992	0.7263	EF > 2
4.8	5.16	20.8	2.6	tr|A0A087WUB9|A0A087WUB9_HUMAN	Beta-catenin-like protein 1 OS=Homo sapiens GN=CTNNBL1 PE=1 SV=1	HUMAN	2	0.899	0.6998	EF > 2
6.78	11.27	17.4	2.6	tr|I3L4X2|I3L4X2_HUMAN	Multidrug resistance-associated protein 1 (Fragment) OS=Homo sapiens GN=ABCC1 PE=1 SV=1	HUMAN	4	0.899	0.5779	1.7235
27.22	28.27	33.1	18.5	sp|P13645|K1C10_HUMAN	Keratin, type I cytoskeletal 10 OS=Homo sapiens GN=KRT10 PE=1 SV=6	HUMAN	15	0.8989	0.3819	1.2937
1.17	2.5	16.2	1.6	sp|Q8TB72|PUM2_HUMAN	Pumilio homolog 2 OS=Homo sapiens GN=PUM2 PE=1 SV=2	HUMAN	1	0.8988	0.6888	EF > 2
0.09	1.5	14.5	0	RRRRRsp|P47989|XDH_HUMAN	REVERSED Xanthine dehydrogenase/oxidase OS=Homo sapiens GN=XDH PE=1 SV=4	HUMAN	0	0.898	0.6279	EF > 2
2.49	4.21	38.2	3.3	sp|Q8NBU5|ATAD1_HUMAN	ATPase family AAA domain-containing protein 1 OS=Homo sapiens GN=ATAD1 PE=1 SV=1	HUMAN	2	0.8979	0.7706	EF > 2
0.21	1.39	17.7	0	tr|A0A024R1S5|A0A024R1S5_HUMAN	GTP binding protein 1, isoform CRA_c OS=Homo sapiens GN=GTPBP1 PE=4 SV=1	HUMAN	0	0.8973	0.4789	EF > 2
18.73	21.05	68.5	49.4	tr|Q5VVD0|Q5VVD0_HUMAN	Ribosomal protein L11, isoform CRA_b OS=Homo sapiens GN=RPL11 PE=2 SV=1	HUMAN	13	0.8969	0.2023	1.198
2.04	2.5	21.5	10.4	tr|J3QL56|J3QL56_HUMAN	Protein SCO1 homolog, mitochondrial OS=Homo sapiens GN=SCO1 PE=1 SV=1	HUMAN	2	0.8963
2.21	2.75	14.4	2.7	tr|B3KPV5|B3KPV5_HUMAN	cDNA FLJ32300 fis, clone PROST2002227, highly similar to U3 small nucleolar ribonucleoprotein protein MPP10 (Fragment) OS=Homo sapiens PE=2 SV=1	HUMAN	1	0.8963
41.31	43.47	81.3	59.9	sp|Q99623|PHB2_HUMAN	Prohibitin-2 OS=Homo sapiens GN=PHB2 PE=1 SV=2	HUMAN	23	0.8963	0.227	1.2011
8.76	9.26	22.4	6.9	sp|O95831|AIFM1_HUMAN	Apoptosis-inducing factor 1, mitochondrial OS=Homo sapiens GN=AIFM1 PE=1 SV=1	HUMAN	8	0.8962	0.5775	1.5771
0.54	0.57	12.5	0	RRRRRsp|Q9NV31|IMP3_HUMAN	REVERSED U3 small nucleolar ribonucleoprotein protein IMP3 OS=Homo sapiens GN=IMP3 PE=1 SV=1	HUMAN	0	0.896
4.69	6.86	10.3	2.3	tr|A0A0G2JNW7|A0A0G2JNW7_HUMAN	Solute carrier family 12 member 7 OS=Homo sapiens GN=SLC12A7 PE=1 SV=1	HUMAN	3	0.896	0.6235	EF > 2
4.5	4.65	23.1	7.8	sp|Q92843-2|B2CL2_HUMAN	Isoform 3 of Bcl-2-like protein 2 OS=Homo sapiens GN=BCL2L2	HUMAN	3	0.8956	0.7779	EF > 2
9.46	11.7	25.6	7.8	tr|B4DZ08|B4DZ08_HUMAN	Aconitate hydratase, mitochondrial OS=Homo sapiens PE=2 SV=1	HUMAN	10	0.8952	0.6351	1.6776
0.55	1.24	13.5	0	RRRRRtr|A0A024R023|A0A024R023_HUMAN	REVERSED HCG36730, isoform CRA_a OS=Homo sapiens GN=hCG_36730 PE=4 SV=1	HUMAN	0	0.8951
2.22	2.66	14.6	5.7	tr|Q68E00|Q68E00_HUMAN	Putative uncharacterized protein DKFZp686G2045 (Fragment) OS=Homo sapiens GN=DKFZp686G2045 PE=4 SV=2	HUMAN	2	0.895	0.7529	EF > 2
48.96	54.98	30.4	8.5	sp|Q01082-3|SPTB2_HUMAN	Isoform 2 of Spectrin beta chain, non-erythrocytic 1 OS=Homo sapiens GN=SPTBN1	HUMAN	20	0.8946	0.2552	1.2183
4.78	9.43	14.6	1.6	tr|A0A0U1RQF0|A0A0U1RQF0_HUMAN	Fatty acid synthase OS=Homo sapiens GN=FASN PE=1 SV=1	HUMAN	4	0.8944	0.8787	EF > 2
24.58	26.38	25.7	13.9	tr|Q2TB59|Q2TB59_HUMAN	Nicotinamide nucleotide transhydrogenase OS=Homo sapiens GN=NNT PE=2 SV=1	HUMAN	14	0.8944	0.4609	1.3794
15.84	18.19	28.3	10	sp|P53618|COPB_HUMAN	Coatomer subunit beta OS=Homo sapiens GN=COPB1 PE=1 SV=3	HUMAN	8	0.8941	0.3906	1.3356
0.06	2.65	11.8	0.4	RRRRRsp|Q6ZRV2|FA83H_HUMAN	REVERSED Protein FAM83H OS=Homo sapiens GN=FAM83H PE=1 SV=3	HUMAN	1	0.894	0.772	EF > 2
0.06	0.48	15.1	0	sp|Q86WA6|BPHL_HUMAN	Valacyclovir hydrolase OS=Homo sapiens GN=BPHL PE=1 SV=1	HUMAN	0	0.893
0.18	3.88	16.4	2.3	sp|Q9H7B4|SMYD3_HUMAN	Histone-lysine N-methyltransferase SMYD3 OS=Homo sapiens GN=SMYD3 PE=1 SV=4	HUMAN	2	0.8929	0.8028	EF > 2
2.09	2.42	17.2	2.4	tr|Q546E0|Q546E0_HUMAN	Alpha-(1,6)-fucosyltransferase OS=Homo sapiens GN=FUT8 PE=2 SV=1	HUMAN	1	0.8929
2	2.41	26	7.6	tr|M0QYZ2|M0QYZ2_HUMAN	AP-2 complex subunit sigma OS=Homo sapiens GN=AP2S1 PE=1 SV=1	HUMAN	1	0.8927
3.76	6.42	19.3	5.1	tr|B3KPB9|B3KPB9_HUMAN	Eukaryotic translation initiation factor 3 subunit L OS=Homo sapiens GN=EIF3L PE=2 SV=1	HUMAN	4	0.8908	0.6827	EF > 2
2.1	2.48	25	4.3	sp|Q96H79|ZCCHL_HUMAN	Zinc finger CCCH-type antiviral protein 1-like OS=Homo sapiens GN=ZC3HAV1L PE=1 SV=2	HUMAN	1	0.8907	0.4635	EF > 2
3.74	4.44	22.6	3.1	tr|E9PKP7|E9PKP7_HUMAN	Nucleolar transcription factor 1 OS=Homo sapiens GN=UBTF PE=1 SV=1	HUMAN	2	0.8906	0.6108	1.7319
9.71	11.33	14.7	9.1	tr|Q59GX2|Q59GX2_HUMAN	Solute carrier family 2 (Facilitated glucose transporter), member 1 variant (Fragment) OS=Homo sapiens PE=2 SV=1	HUMAN	7	0.8906	0.5252	1.6723
0.33	1.02	14.6	0	tr|A0A024R0L2|A0A024R0L2_HUMAN	Uncharacterized protein OS=Homo sapiens GN=MGC20255 PE=4 SV=1	HUMAN	0	0.8903
6.3	6.49	25.6	10.5	tr|Q6I9U3|Q6I9U3_HUMAN	M6PR protein OS=Homo sapiens GN=M6PR PE=2 SV=1	HUMAN	4	0.8902	0.8666	EF > 2
0.18	3.83	15.7	0.3	RRRRRtr|A4QPB0|A4QPB0_HUMAN	REVERSED IQ motif containing GTPase activating protein 1 OS=Homo sapiens GN=IQGAP1 PE=1 SV=1	HUMAN	1	0.8887
4.91	5.45	52.8	18.3	tr|J3KQN4|J3KQN4_HUMAN	60S ribosomal protein L36a OS=Homo sapiens GN=RPL36A PE=3 SV=1	HUMAN	3	0.8887	0.6323	1.814
1.25	1.43	19.4	3.1	sp|Q9H0C8|ILKAP_HUMAN	Integrin-linked kinase-associated serine/threonine phosphatase 2C OS=Homo sapiens GN=ILKAP PE=1 SV=1	HUMAN	1	0.8885
0.1	0.1	26.2	0	RRRRRtr|I3L2C3|I3L2C3_HUMAN	REVERSED Unconventional myosin-Ic (Fragment) OS=Homo sapiens GN=MYO1C PE=4 SV=2	HUMAN	0	0.8884
10.31	10.8	26.6	10.3	tr|A0A0A0MRK6|A0A0A0MRK6_HUMAN	Metaxin 1, isoform CRA_b OS=Homo sapiens GN=MTX1 PE=1 SV=1	HUMAN	5	0.888	0.1196	1.1769
1.74	2.16	12.9	1.6	tr|Q86U75|Q86U75_HUMAN	Dihydropyrimidinase-like 2 OS=Homo sapiens PE=2 SV=1	HUMAN	1	0.8873	0.6738	EF > 2
3.72	4.3	23.2	5.6	tr|Q5JWS0|Q5JWS0_HUMAN	ERGIC and golgi 3 (Fragment) OS=Homo sapiens GN=ERGIC3 PE=4 SV=1	HUMAN	2	0.8869	0.7674	EF > 2
0.1	0.6	14.2	0	tr|Q6P1X0|Q6P1X0_HUMAN	UV radiation resistance associated protein OS=Homo sapiens GN=UVRAG PE=2 SV=1	HUMAN	0	0.8867
0.11	0.69	11.7	0	RRRRRtr|V9HVX8|V9HVX8_HUMAN	REVERSED Epididymis luminal protein 109 OS=Homo sapiens GN=HEL-109 PE=2 SV=1	HUMAN	0	0.8867
1.88	3.06	20.5	2.5	tr|X5DR09|X5DR09_HUMAN	General transcription factor IIi isoform A (Fragment) OS=Homo sapiens GN=GTF2I PE=2 SV=1	HUMAN	2	0.8866
0.96	8.34	17.6	0.9	sp|P55160|NCKPL_HUMAN	Nck-associated protein 1-like OS=Homo sapiens GN=NCKAP1L PE=1 SV=3	HUMAN	2	0.8862	0.5662	1.8183
0.06	2.51	15.9	0.7	sp|Q8TC07|TBC15_HUMAN	TBC1 domain family member 15 OS=Homo sapiens GN=TBC1D15 PE=1 SV=2	HUMAN	1	0.8858
2.09	2.89	21.8	3.4	tr|B4DJS7|B4DJS7_HUMAN	Sorting nexin 6, isoform CRA_e OS=Homo sapiens GN=SNX6 PE=2 SV=1	HUMAN	1	0.8857
2.29	2.85	15.6	1.5	tr|A0A0G2JK23|A0A0G2JK23_HUMAN	Large proline-rich protein BAG6 OS=Homo sapiens GN=BAG6 PE=1 SV=1	HUMAN	1	0.8844	0.6054	EF > 2
0.1	0.83	13.1	0	RRRRRtr|B0QYD3|B0QYD3_HUMAN	REVERSED DNA dC->dU-editing enzyme APOBEC-3B OS=Homo sapiens GN=APOBEC3B PE=1 SV=1	HUMAN	0	0.8843
1.67	2.4	29.6	3.6	sp|Q9NYK5|RM39_HUMAN	39S ribosomal protein L39, mitochondrial OS=Homo sapiens GN=MRPL39 PE=1 SV=3	HUMAN	1	0.8843
0.05	4.4	13.4	1.3	sp|P56545-2|CTBP2_HUMAN	Isoform 2 of C-terminal-binding protein 2 OS=Homo sapiens GN=CTBP2	HUMAN	2	0.8839
9.67	9.79	55.2	43.5	sp|Q96A26|F162A_HUMAN	Protein FAM162A OS=Homo sapiens GN=FAM162A PE=1 SV=2	HUMAN	8	0.8839	0.4057	1.4462
0.32	0.58	20.8	0	sp|P47813|IF1AX_HUMAN	Eukaryotic translation initiation factor 1A, X-chromosomal OS=Homo sapiens GN=EIF1AX PE=1 SV=2	HUMAN	0	0.8838
8.33	8.74	20.6	10.9	tr|B4DDM6|B4DDM6_HUMAN	cDNA FLJ57899, highly similar to Mitotic checkpoint protein BUB3 OS=Homo sapiens PE=2 SV=1	HUMAN	4	0.8834	0.4756	EF > 2
4.12	4.89	22.7	6.7	sp|Q9Y2Q3-2|GSTK1_HUMAN	Isoform 2 of Glutathione S-transferase kappa 1 OS=Homo sapiens GN=GSTK1	HUMAN	2	0.8819	0.7095	EF > 2
0.16	6.66	13.3	0.6	sp|O94822-3|LTN1_HUMAN	Isoform 3 of E3 ubiquitin-protein ligase listerin OS=Homo sapiens GN=LTN1	HUMAN	3	0.8818
0.29	0.44	8.9	0	tr|B2R7X3|B2R7X3_HUMAN	cDNA, FLJ93645, highly similar to Homo sapiens chromatin assembly factor 1, subunit B (p60) (CHAF1B),mRNA OS=Homo sapiens PE=2 SV=1	HUMAN	0	0.8818
2.04	2.19	12.6	3.4	tr|B2R6F5|B2R6F5_HUMAN	Protein XRP2 OS=Homo sapiens PE=2 SV=1	HUMAN	1	0.8803	0.921	EF > 2
5.07	5.39	32.4	12.5	tr|Q5SRT3|Q5SRT3_HUMAN	Chloride intracellular channel protein OS=Homo sapiens GN=CLIC1 PE=2 SV=2	HUMAN	3	0.8803	0.8052	EF > 2
2.39	2.73	23.5	4.5	tr|Q68D50|Q68D50_HUMAN	Putative uncharacterized protein DKFZp779I1858 OS=Homo sapiens GN=DKFZp779I1858 PE=2 SV=1	HUMAN	2	0.8786	0.6424	EF > 2
6.5	9.65	18.9	5.1	tr|A0A024R7L8|A0A024R7L8_HUMAN	UPF1 regulator of nonsense transcripts homolog (Yeast), isoform CRA_a OS=Homo sapiens GN=UPF1 PE=4 SV=1	HUMAN	5	0.8786	0.2405	1.2752
2.04	2.57	17.6	3.1	tr|A0A087WSV8|A0A087WSV8_HUMAN	Nucleobindin 2, isoform CRA_b OS=Homo sapiens GN=NUCB2 PE=1 SV=1	HUMAN	1	0.8779
1.82	9.54	15.4	0.8	sp|P42345|MTOR_HUMAN	Serine/threonine-protein kinase mTOR OS=Homo sapiens GN=MTOR PE=1 SV=1	HUMAN	4	0.8776	0.6393	EF > 2
0.08	2.81	12.7	0.3	RRRRRsp|Q14191|WRN_HUMAN	REVERSED Werner syndrome ATP-dependent helicase OS=Homo sapiens GN=WRN PE=1 SV=2	HUMAN	1	0.8775
0.55	1.91	12.7	0	tr|D9I4E1|D9I4E1_HUMAN	Xeroderma pigmentosum complementation group C OS=Homo sapiens GN=XPC PE=2 SV=1	HUMAN	0	0.8773
22.69	22.95	60.1	38.8	tr|Q8TAS0|Q8TAS0_HUMAN	ATP synthase subunit gamma (Fragment) OS=Homo sapiens PE=2 SV=1	HUMAN	14	0.8771	0.1239	1.1875
0.05	11.62	26.3	4.3	sp|Q8TDD1-2|DDX54_HUMAN	Isoform 2 of ATP-dependent RNA helicase DDX54 OS=Homo sapiens GN=DDX54	HUMAN	4	0.877
4.12	5.38	13	2.5	sp|Q96T76|MMS19_HUMAN	MMS19 nucleotide excision repair protein homolog OS=Homo sapiens GN=MMS19 PE=1 SV=2	HUMAN	2	0.8766
1.78	3.39	22.4	4.8	tr|E7ETU7|E7ETU7_HUMAN	39S ribosomal protein L3, mitochondrial OS=Homo sapiens GN=MRPL3 PE=1 SV=1	HUMAN	2	0.8764
4.29	7.59	16	3.9	sp|P55884-2|EIF3B_HUMAN	Isoform 2 of Eukaryotic translation initiation factor 3 subunit B OS=Homo sapiens GN=EIF3B	HUMAN	4	0.8757	0.3702	1.4945
0.97	1.9	12.4	0.8	sp|Q8WUA4|TF3C2_HUMAN	General transcription factor 3C polypeptide 2 OS=Homo sapiens GN=GTF3C2 PE=1 SV=2	HUMAN	1	0.8756
0.06	0.17	16.3	0	RRRRRtr|A9Z1X7|A9Z1X7_HUMAN	REVERSED Serine/arginine repetitive matrix protein 1 OS=Homo sapiens GN=SRRM1 PE=1 SV=1	HUMAN	0	0.8754
0.18	1.89	11.8	1.4	RRRRRsp|Q9H8H2|DDX31_HUMAN	REVERSED Probable ATP-dependent RNA helicase DDX31 OS=Homo sapiens GN=DDX31 PE=1 SV=2	HUMAN	2	0.8754
32.33	34.13	37.2	17.6	tr|A0A024R7U6|A0A024R7U6_HUMAN	DNA helicase OS=Homo sapiens GN=MCM4 PE=3 SV=1	HUMAN	19	0.8749	0.2887	1.2909
18.39	18.62	81.8	54.6	sp|P18077|RL35A_HUMAN	60S ribosomal protein L35a OS=Homo sapiens GN=RPL35A PE=1 SV=2	HUMAN	15	0.8734	0.1868	1.2371
38.7	39.02	53.4	40.8	sp|O00148|DX39A_HUMAN	ATP-dependent RNA helicase DDX39A OS=Homo sapiens GN=DDX39A PE=1 SV=2	HUMAN	24	0.8733	0.1501	1.2104
0.05	0.42	20.4	0	RRRRRsp|P0C860|MS3L2_HUMAN	REVERSED Putative male-specific lethal-3 protein-like 2 OS=Homo sapiens GN=MSL3P1 PE=5 SV=1	HUMAN	0	0.8732	0.8528	EF > 2
0.06	0.22	8.1	0	RRRRRtr|A0A024R6X7|A0A024R6X7_HUMAN	REVERSED HCG2025835, isoform CRA_a OS=Homo sapiens GN=hCG_2025835 PE=3 SV=1	HUMAN	0	0.8732	0.6984	EF > 2
60.91	64.58	51.8	34.8	sp|B0I1T2|MYO1G_HUMAN	Unconventional myosin-Ig OS=Homo sapiens GN=MYO1G PE=1 SV=2	HUMAN	40	0.873	0.3258	1.4009
2.41	4.56	14.1	0.6	sp|Q9UK61-4|TASOR_HUMAN	Isoform 4 of Protein TASOR OS=Homo sapiens GN=FAM208A	HUMAN	1	0.8728
0.23	1.07	15.9	0	sp|Q01955|CO4A3_HUMAN	Collagen alpha-3(IV) chain OS=Homo sapiens GN=COL4A3 PE=1 SV=3	HUMAN	0	0.8721	0.4098	EF > 2
2.03	2.31	16.8	5.1	tr|A0A140VJX3|A0A140VJX3_HUMAN	Sulfurtransferase OS=Homo sapiens PE=2 SV=1	HUMAN	1	0.8718
20.86	21.11	77.8	54.6	sp|Q02543|RL18A_HUMAN	60S ribosomal protein L18a OS=Homo sapiens GN=RPL18A PE=1 SV=2	HUMAN	17	0.8716	0.0314	1.1312
0.05	0.29	15.1	0	tr|Q68D08|Q68D08_HUMAN	Putative uncharacterized protein DKFZp686B04128 OS=Homo sapiens GN=DKFZp686B04128 PE=2 SV=1	HUMAN	0	0.8711
3.96	5	14	4.5	sp|Q13043|STK4_HUMAN	Serine/threonine-protein kinase 4 OS=Homo sapiens GN=STK4 PE=1 SV=2	HUMAN	2	0.8711
0.08	4.4	16.5	0	RRRRRsp|Q03001-3|DYST_HUMAN	REVERSED Isoform 3 of Dystonin OS=Homo sapiens GN=DST	HUMAN	0	0.8704	0.249	1.4496
0.63	1.45	11.4	0	RRRRRsp|Q9P241|AT10D_HUMAN	REVERSED Probable phospholipid-transporting ATPase VD OS=Homo sapiens GN=ATP10D PE=2 SV=3	HUMAN	0	0.8704	0.9074	EF > 2
0.16	0.79	17.1	0	tr|H0Y4G9|H0Y4G9_HUMAN	Myeloid differentiation primary response protein MyD88 (Fragment) OS=Homo sapiens GN=MYD88 PE=1 SV=1	HUMAN	0	0.8703	0.8022	EF > 2
5.55	5.82	26.4	10.6	tr|I6PRP7|I6PRP7_HUMAN	Cytochrome c oxidase subunit 2 OS=Homo sapiens GN=COII PE=3 SV=1	HUMAN	3	0.87	0.2491	1.4517
1.95	3.74	22.2	3.5	sp|P11413-3|G6PD_HUMAN	Isoform 3 of Glucose-6-phosphate 1-dehydrogenase OS=Homo sapiens GN=G6PD	HUMAN	2	0.8699	0.5728	EF > 2
3.07	4.38	17.9	3	tr|A0A0C4DFM1|A0A0C4DFM1_HUMAN	Transmembrane 9 superfamily member OS=Homo sapiens GN=TM9SF4 PE=1 SV=1	HUMAN	2	0.8699	0.783	EF > 2
0.06	0.46	8.8	0	RRRRRtr|B2R636|B2R636_HUMAN	REVERSED cDNA, FLJ92762, highly similar to Homo sapiens ubiquitin specific protease 1 (USP1), mRNA OS=Homo sapiens PE=2 SV=1	HUMAN	0	0.8692	0.4215	EF > 2
0.13	0.99	17.1	0	tr|A0A024RDU0|A0A024RDU0_HUMAN	Integrator complex subunit 6, isoform CRA_d OS=Homo sapiens GN=INTS6 PE=4 SV=1	HUMAN	0	0.869
20.53	22.44	31.3	14.3	sp|P54886|P5CS_HUMAN	Delta-1-pyrroline-5-carboxylate synthase OS=Homo sapiens GN=ALDH18A1 PE=1 SV=2	HUMAN	14	0.8688	0.0847	1.178
9.06	9.29	33.4	15.9	tr|A0A0S2Z5U6|A0A0S2Z5U6_HUMAN	Pyrroline-5-carboxylate reductase (Fragment) OS=Homo sapiens GN=PYCR2 PE=2 SV=1	HUMAN	7	0.8682	0.295	1.4267
2.16	4.57	14.2	2.3	tr|Q8WWS9|Q8WWS9_HUMAN	Signal transducer and activator of transcription OS=Homo sapiens GN=STAT5A PE=3 SV=1	HUMAN	2	0.8681	0.4747	EF > 2
2.35	5.72	21.6	4.2	sp|Q9Y5Q8|TF3C5_HUMAN	General transcription factor 3C polypeptide 5 OS=Homo sapiens GN=GTF3C5 PE=1 SV=2	HUMAN	4	0.8681	0.6	EF > 2
0.82	0.89	14.6	7.6	sp|P41223|BUD31_HUMAN	Protein BUD31 homolog OS=Homo sapiens GN=BUD31 PE=1 SV=2	HUMAN	1	0.8678
2.31	5	26.7	6.4	tr|A8K7A1|A8K7A1_HUMAN	cDNA FLJ77346, highly similar to Homo sapiens DEAD (Asp-Glu-Ala-Asp) box polypeptide 49 (DDX49), mRNA OS=Homo sapiens PE=2 SV=1	HUMAN	3	0.8677
0.09	1.91	13.3	0	sp|Q9H1A4|APC1_HUMAN	Anaphase-promoting complex subunit 1 OS=Homo sapiens GN=ANAPC1 PE=1 SV=1	HUMAN	0	0.8676	0.7173	EF > 2
7.25	7.54	25.5	9.7	sp|Q10713|MPPA_HUMAN	Mitochondrial-processing peptidase subunit alpha OS=Homo sapiens GN=PMPCA PE=1 SV=2	HUMAN	4	0.8676	0.3882	1.7486
1.04	2.5	18.5	1	tr|A0A087X0V5|A0A087X0V5_HUMAN	2'-5'-oligoadenylate synthase 2 OS=Homo sapiens GN=OAS2 PE=1 SV=1	HUMAN	1	0.8674	0.393	EF > 2
0.22	0.27	9.2	0	tr|B4E0Z7|B4E0Z7_HUMAN	cDNA FLJ56309, highly similar to Protein TEX261 OS=Homo sapiens PE=2 SV=1	HUMAN	0	0.8661
2.32	4.31	28.4	4.5	tr|B4DDI9|B4DDI9_HUMAN	NADPH:adrenodoxin oxidoreductase, mitochondrial OS=Homo sapiens PE=2 SV=1	HUMAN	2	0.8661	0.4334	1.8888
5.05	5.37	17.2	2.1	tr|J3QK89|J3QK89_HUMAN	Calcium homeostasis endoplasmic reticulum protein OS=Homo sapiens GN=CHERP PE=1 SV=1	HUMAN	2	0.8661	0.2266	1.3519
9.38	10.58	25.4	8.6	tr|B4DDF7|B4DDF7_HUMAN	cDNA FLJ53296, highly similar to Serine/threonine-protein phosphatase 2A 65 kDa regulatory subunit A alpha isoform OS=Homo sapiens PE=2 SV=1	HUMAN	5	0.8661	0.2305	1.3017
11.82	15.97	37.1	27.5	sp|Q13151|ROA0_HUMAN	Heterogeneous nuclear ribonucleoprotein A0 OS=Homo sapiens GN=HNRNPA0 PE=1 SV=1	HUMAN	10	0.8661	0.6914	EF > 2
1.68	10.12	35.1	18.5	tr|B4DN54|B4DN54_HUMAN	cDNA FLJ55111, highly similar to Sorting and assembly machinery component 50 homolog OS=Homo sapiens PE=2 SV=1	HUMAN	5	0.8657
11.26	12	48.5	23.9	tr|C9J9K3|C9J9K3_HUMAN	40S ribosomal protein SA (Fragment) OS=Homo sapiens GN=RPSA PE=1 SV=7	HUMAN	6	0.8657	0.1836	1.3054
4.38	6.49	25.4	4	sp|P52306|GDS1_HUMAN	Rap1 GTPase-GDP dissociation stimulator 1 OS=Homo sapiens GN=RAP1GDS1 PE=1 SV=3	HUMAN	2	0.8653	0.6409	EF > 2
1.01	1.02	23.1	2.1	RRRRRtr|A8KAQ5|A8KAQ5_HUMAN	REVERSED cDNA FLJ77404, highly similar to Homo sapiens small nuclear ribonucleoprotein 70kDa polypeptide (RNP antigen) (SNRP70), transcript variant 1, mRNA OS=Homo sapiens PE=2 SV=1	HUMAN	1	0.865
5.11	6.35	13	7.5	tr|Q96HI4|Q96HI4_HUMAN	Glycylpeptide N-tetradecanoyltransferase (Fragment) OS=Homo sapiens GN=NMT1 PE=2 SV=2	HUMAN	3	0.865	0.413	EF > 2
3.8	4.77	17.6	5.8	sp|Q5VZM2-2|RRAGB_HUMAN	Isoform 2 of Ras-related GTP-binding protein B OS=Homo sapiens GN=RRAGB	HUMAN	2	0.8649	0.3515	1.6793
15.18	15.18	68.7	52.2	tr|Q9BTQ7|Q9BTQ7_HUMAN	Similar to ribosomal protein L23 (Fragment) OS=Homo sapiens PE=2 SV=1	HUMAN	7	0.8649	0.0355	1.1413
4.1	5.1	16.5	1.6	sp|Q92619-2|HMHA1_HUMAN	Isoform 2 of Minor histocompatibility protein HA-1 OS=Homo sapiens GN=HMHA1	HUMAN	2	0.8647
15.89	21.54	59	44.5	sp|Q9Y277|VDAC3_HUMAN	Voltage-dependent anion-selective channel protein 3 OS=Homo sapiens GN=VDAC3 PE=1 SV=1	HUMAN	13	0.8644	0.6224	1.8949
18.42	19.47	41.9	17.9	tr|A0A024R8S5|A0A024R8S5_HUMAN	Protein disulfide-isomerase OS=Homo sapiens GN=P4HB PE=2 SV=1	HUMAN	10	0.8641	0.0578	1.164
0.06	2.6	11.5	0	RRRRRsp|Q8IVL0-2|NAV3_HUMAN	REVERSED Isoform 2 of Neuron navigator 3 OS=Homo sapiens GN=NAV3	HUMAN	0	0.864	0.8124	EF > 2
1.85	2.36	16.3	1.9	sp|Q15813-2|TBCE_HUMAN	Isoform 2 of Tubulin-specific chaperone E OS=Homo sapiens GN=TBCE	HUMAN	1	0.864
3.16	3.19	19.7	3.8	tr|B1AK66|B1AK66_HUMAN	Smad nuclear interacting protein 1 OS=Homo sapiens GN=SNIP1 PE=2 SV=1	HUMAN	2	0.8632	0.5053	EF > 2
5.24	5.24	12.6	8.3	tr|B3KSH1|B3KSH1_HUMAN	Eukaryotic translation initiation factor 3 subunit F OS=Homo sapiens GN=EIF3F PE=2 SV=1	HUMAN	3	0.8629	0.6109	EF > 2
2	2.06	18.1	12.5	sp|Q8TBQ9|KISHA_HUMAN	Protein kish-A OS=Homo sapiens GN=TMEM167A PE=1 SV=1	HUMAN	1	0.8628
2.32	5.66	13.3	0.6	sp|Q9UMN6|KMT2B_HUMAN	Histone-lysine N-methyltransferase 2B OS=Homo sapiens GN=KMT2B PE=1 SV=1	HUMAN	2	0.8622	0.7936	EF > 2
2.4	2.96	15.6	1	tr|H0Y6K2|H0Y6K2_HUMAN	Bromodomain-containing protein 2 (Fragment) OS=Homo sapiens GN=BRD2 PE=1 SV=1	HUMAN	1	0.8619	0.518	1.9108
6.08	7.08	25.3	4.3	tr|B4DE36|B4DE36_HUMAN	Glucose-6-phosphate isomerase OS=Homo sapiens PE=2 SV=1	HUMAN	3	0.8617	0.5692	EF > 2
4.15	6.58	29.2	8.4	sp|P47985|UCRI_HUMAN	Cytochrome b-c1 complex subunit Rieske, mitochondrial OS=Homo sapiens GN=UQCRFS1 PE=1 SV=2	HUMAN	3	0.8611	0.3255	1.5004
16.97	19.73	31.3	19.2	sp|Q9Y512|SAM50_HUMAN	Sorting and assembly machinery component 50 homolog OS=Homo sapiens GN=SAMM50 PE=1 SV=3	HUMAN	10	0.861	0.1556	1.2684
1.1	1.69	11.4	2.2	sp|Q9Y265|RUVB1_HUMAN	RuvB-like 1 OS=Homo sapiens GN=RUVBL1 PE=1 SV=1	HUMAN	1	0.8609
0.06	2.65	9.1	0.5	sp|O43424|GRID2_HUMAN	Glutamate receptor ionotropic, delta-2 OS=Homo sapiens GN=GRID2 PE=2 SV=2	HUMAN	1	0.8608
21.94	22.68	69	58.2	sp|P62280|RS11_HUMAN	40S ribosomal protein S11 OS=Homo sapiens GN=RPS11 PE=1 SV=3	HUMAN	19	0.8607	0.0344	1.1465
26.9	28.14	65.4	42.1	tr|X5D2T3|X5D2T3_HUMAN	Ribosomal protein L10 isoform A (Fragment) OS=Homo sapiens GN=RPL10 PE=2 SV=1	HUMAN	18	0.8597	0.0027	1.0953
32.68	35.87	30.8	13.9	tr|V9GYM8|V9GYM8_HUMAN	Rho guanine nucleotide exchange factor 2 OS=Homo sapiens GN=ARHGEF2 PE=1 SV=1	HUMAN	16	0.8596	0.1472	1.2362
19.37	27.78	19.8	3.8	tr|A0A0A0MTR7|A0A0A0MTR7_HUMAN	E3 ubiquitin-protein ligase RNF213 OS=Homo sapiens GN=RNF213 PE=1 SV=1	HUMAN	18	0.859	0.091	1.1955
1.37	1.9	19.1	4.1	tr|J3KNN5|J3KNN5_HUMAN	Probable ATP-dependent RNA helicase DDX41 (Fragment) OS=Homo sapiens GN=DDX41 PE=1 SV=1	HUMAN	2	0.8589
0.69	2.6	19.4	0	sp|Q96TA2|YMEL1_HUMAN	ATP-dependent zinc metalloprotease YME1L1 OS=Homo sapiens GN=YME1L1 PE=1 SV=2	HUMAN	0	0.8588	0.6599	EF > 2
3.11	3.19	17.2	5.6	tr|B4DG42|B4DG42_HUMAN	cDNA FLJ53753, highly similar to Myeloid-associated differentiation marker OS=Homo sapiens PE=2 SV=1	HUMAN	2	0.8588	0.1367	1.271
16.42	16.55	59.4	39.2	tr|A8K517|A8K517_HUMAN	Ribosomal protein S23, isoform CRA_a OS=Homo sapiens GN=RPS23 PE=2 SV=1	HUMAN	9	0.8588	0.0498	1.1642
12.72	13.32	24	11.5	sp|Q4G176|ACSF3_HUMAN	Acyl-CoA synthetase family member 3, mitochondrial OS=Homo sapiens GN=ACSF3 PE=1 SV=3	HUMAN	7	0.8587	0.0867	1.2021
10.25	11.02	35.4	16.9	sp|Q9Y230|RUVB2_HUMAN	RuvB-like 2 OS=Homo sapiens GN=RUVBL2 PE=1 SV=3	HUMAN	7	0.8585	0.6387	EF > 2
0.84	0.92	24.1	6.8	tr|F6WQW2|F6WQW2_HUMAN	Ran-specific GTPase-activating protein OS=Homo sapiens GN=RANBP1 PE=1 SV=1	HUMAN	1	0.8579
9.23	9.29	47.9	28.4	sp|P13073|COX41_HUMAN	Cytochrome c oxidase subunit 4 isoform 1, mitochondrial OS=Homo sapiens GN=COX4I1 PE=1 SV=1	HUMAN	5	0.8571	0.3887	1.5223
0.07	1.18	15	1.6	RRRRRsp|Q9H668|STN1_HUMAN	REVERSED CST complex subunit STN1 OS=Homo sapiens GN=OBFC1 PE=1 SV=2	HUMAN	1	0.8569
0.08	1.85	17.5	0	RRRRRtr|A0A024R1N1|A0A024R1N1_HUMAN	REVERSED Myosin, heavy polypeptide 9, non-muscle, isoform CRA_a OS=Homo sapiens GN=MYH9 PE=3 SV=1	HUMAN	0	0.8569
0.09	0.59	14.2	0	RRRRRtr|A0A0U5Q1Z2|A0A0U5Q1Z2_HUMAN	REVERSED MHC class II antigen OS=Homo sapiens GN=HLA-DQB1 PE=3 SV=1	HUMAN	0	0.8569
0.74	1.65	13.2	1.2	tr|B7Z5A5|B7Z5A5_HUMAN	cDNA FLJ61332, highly similar to Rho-GTPase-activating protein 25 OS=Homo sapiens PE=2 SV=1	HUMAN	1	0.8555
2.06	2.64	19.4	1.1	tr|Q96II5|Q96II5_HUMAN	ARAF protein OS=Homo sapiens GN=ARAF PE=1 SV=1	HUMAN	1	0.8553
13.82	15.43	23.1	7.6	sp|Q5JWF2|GNAS1_HUMAN	Guanine nucleotide-binding protein G(s) subunit alpha isoforms XLas OS=Homo sapiens GN=GNAS PE=1 SV=2	HUMAN	8	0.8551	0.1274	1.2467
2.06	2.76	23.3	6.2	tr|F8WCZ3|F8WCZ3_HUMAN	Coiled-coil domain-containing protein 115 OS=Homo sapiens GN=CCDC115 PE=1 SV=1	HUMAN	1	0.8547
2	2.95	12.6	1.2	sp|Q6IN85|P4R3A_HUMAN	Serine/threonine-protein phosphatase 4 regulatory subunit 3A OS=Homo sapiens GN=PPP4R3A PE=1 SV=1	HUMAN	1	0.8545
3.16	3.58	20.8	7.2	sp|O75489|NDUS3_HUMAN	NADH dehydrogenase [ubiquinone] iron-sulfur protein 3, mitochondrial OS=Homo sapiens GN=NDUFS3 PE=1 SV=1	HUMAN	2	0.8545	0.5155	EF > 2
3.26	3.63	21	4.7	tr|A0A024R713|A0A024R713_HUMAN	Dihydrolipoyl dehydrogenase OS=Homo sapiens GN=DLD PE=4 SV=1	HUMAN	3	0.8545
4.01	4.22	32.4	16.9	tr|H0Y8C2|H0Y8C2_HUMAN	60S ribosomal protein L22-like 1 (Fragment) OS=Homo sapiens GN=RPL22L1 PE=1 SV=1	HUMAN	2	0.854	0.5992	EF > 2
2.19	4.64	20.6	3.5	tr|Q96CP5|Q96CP5_HUMAN	PMPCB protein (Fragment) OS=Homo sapiens GN=PMPCB PE=2 SV=2	HUMAN	2	0.8536	0.4368	EF > 2
0.11	1.36	9.9	0	sp|O75096|LRP4_HUMAN	Low-density lipoprotein receptor-related protein 4 OS=Homo sapiens GN=LRP4 PE=1 SV=4	HUMAN	0	0.8534
3.59	4.74	33.5	10.2	sp|Q15554-4|TERF2_HUMAN	Isoform 2 of Telomeric repeat-binding factor 2 OS=Homo sapiens GN=TERF2	HUMAN	3	0.852	0.3531	EF > 2
2.17	2.75	21.8	2.6	sp|P53634|CATC_HUMAN	Dipeptidyl peptidase 1 OS=Homo sapiens GN=CTSC PE=1 SV=2	HUMAN	1	0.8517
14.4	15.01	33	9.7	tr|A0A0F7L1S3|A0A0F7L1S3_HUMAN	Fragile X mental retardation autosomal homolog variant p4K OS=Homo sapiens GN=FXR1 PE=2 SV=1	HUMAN	8	0.8503	0.2875	1.4051
4.47	5.64	16.3	1.1	sp|O00411|RPOM_HUMAN	DNA-directed RNA polymerase, mitochondrial OS=Homo sapiens GN=POLRMT PE=1 SV=2	HUMAN	2	0.8502	0.187	1.3276
1.71	1.82	15.5	4.9	tr|C9JPX5|C9JPX5_HUMAN	MLN64 N-terminal domain homolog (Fragment) OS=Homo sapiens GN=STARD3NL PE=1 SV=1	HUMAN	1	0.8492
19.52	20	49.4	31.9	tr|Q6IBH0|Q6IBH0_HUMAN	SLC25A11 protein OS=Homo sapiens GN=SLC25A11 PE=2 SV=1	HUMAN	12	0.8488	0.3716	1.4777
3.01	5.34	20.1	3.7	tr|A0A0D9SER5|A0A0D9SER5_HUMAN	Cyclin-dependent kinase 11B OS=Homo sapiens GN=CDK11B PE=1 SV=1	HUMAN	4	0.8484	0.3458	EF > 2
2.05	2.45	8.3	0.6	tr|A6NHB5|A6NHB5_HUMAN	Zinc finger MYM-type protein 3 OS=Homo sapiens GN=ZMYM3 PE=1 SV=1	HUMAN	1	0.848
6.35	9.08	23.7	3.9	tr|C9J4M6|C9J4M6_HUMAN	DNA-directed RNA polymerase subunit beta OS=Homo sapiens GN=POLR2B PE=1 SV=2	HUMAN	5	0.8479	0.4974	1.8487
2.96	6.57	17.4	4	sp|Q9H078-2|CLPB_HUMAN	Isoform 2 of Caseinolytic peptidase B protein homolog OS=Homo sapiens GN=CLPB	HUMAN	3	0.8478	0.3454	EF > 2
2.02	4.08	12.7	0.7	tr|B3KRQ2|B3KRQ2_HUMAN	cDNA FLJ34689 fis, clone MESAN2000815, highly similar to Homo sapiens leucine zipper protein 5 (LUZP5), mRNA OS=Homo sapiens PE=2 SV=1	HUMAN	1	0.8476
7.3	11.96	13.8	1.4	sp|Q5T4S7-3|UBR4_HUMAN	Isoform 3 of E3 ubiquitin-protein ligase UBR4 OS=Homo sapiens GN=UBR4	HUMAN	9	0.8472	0.265	1.3672
2.43	2.61	12.2	3.2	tr|A8K5M4|A8K5M4_HUMAN	cDNA FLJ75088, highly similar to Homo sapiens p21 (CDKN1A)-activated kinase 2 (PAK2), mRNA OS=Homo sapiens PE=2 SV=1	HUMAN	1	0.8463	0.2295	1.5222
16.54	16.7	55.6	36.3	tr|J3KQE5|J3KQE5_HUMAN	GTP-binding nuclear protein Ran (Fragment) OS=Homo sapiens GN=RAN PE=1 SV=1	HUMAN	10	0.846	0.1721	1.2884
2.27	3.59	16.3	1.3	tr|B3KPN7|B3KPN7_HUMAN	cDNA FLJ32002 fis, clone NT2RP7009394, highly similar to Exocyst complex component 2 OS=Homo sapiens PE=2 SV=1	HUMAN	1	0.8456	0.7131	EF > 2
2.01	3.19	16.1	1.5	tr|Q53HW5|Q53HW5_HUMAN	Excision repair cross-complementing rodent repair deficiency, complementation group 3 variant (Fragment) OS=Homo sapiens PE=2 SV=1	HUMAN	1	0.8455
2.32	2.7	10	2.5	sp|P22059|OSBP1_HUMAN	Oxysterol-binding protein 1 OS=Homo sapiens GN=OSBP PE=1 SV=1	HUMAN	2	0.8455	0.3398	EF > 2
31.34	32.4	85.6	70.6	sp|P62249|RS16_HUMAN	40S ribosomal protein S16 OS=Homo sapiens GN=RPS16 PE=1 SV=2	HUMAN	16	0.8452	0.0423	1.1752
0.05	1.17	12.8	0	RRRRRsp|Q5TCX8|M3KL4_HUMAN	REVERSED Mitogen-activated protein kinase kinase kinase MLK4 OS=Homo sapiens GN=MLK4 PE=1 SV=1	HUMAN	0	0.845
4.56	6.41	18.5	4	tr|Q6IAV5|Q6IAV5_HUMAN	Succinyl-CoA:3-ketoacid-coenzyme A transferase OS=Homo sapiens GN=OXCT PE=2 SV=1	HUMAN	2	0.8443	0.2497	1.5741
0.65	1.24	13.5	1.9	tr|B4DXR1|B4DXR1_HUMAN	cDNA FLJ58815, highly similar to 2-hydroxyphytanoyl-CoA lyase (EC 4.1.-.-) OS=Homo sapiens PE=2 SV=1	HUMAN	1	0.844
1.43	2.92	21.4	1.3	tr|B2RBE5|B2RBE5_HUMAN	cDNA, FLJ95468, highly similar to Homo sapiens transcriptional coactivator tubedown-100 (TBDN100),transcript variant 1, mRNA OS=Homo sapiens PE=2 SV=1	HUMAN	1	0.8434	0.3883	EF > 2
1.02	1.16	23.1	3.4	tr|A0A140VKB0|A0A140VKB0_HUMAN	Testis secretory sperm-binding protein Li 237E OS=Homo sapiens PE=2 SV=1	HUMAN	1	0.8415
0.21	1.17	12.7	0	sp|Q6R2W3|SCND3_HUMAN	SCAN domain-containing protein 3 OS=Homo sapiens GN=ZBED9 PE=2 SV=1	HUMAN	0	0.8412	0.7508	EF > 2
0.13	1.92	14.1	0	tr|A0A024QZA9|A0A024QZA9_HUMAN	Branched chain ketoacid dehydrogenase kinase, isoform CRA_b OS=Homo sapiens GN=BCKDK PE=4 SV=1	HUMAN	0	0.8411
0.41	1.27	17.9	0	RRRRRtr|Q6NZ61|Q6NZ61_HUMAN	REVERSED Ras homolog enriched in brain OS=Homo sapiens GN=RHEB PE=2 SV=1	HUMAN	0	0.8411
0.48	1.69	19.1	0	tr|A0A0U1RQC7|A0A0U1RQC7_HUMAN	Cilia- and flagella-associated protein 99 OS=Homo sapiens GN=CFAP99 PE=4 SV=1	HUMAN	0	0.8411
4.65	4.8	29.7	6.9	tr|B4DEM9|B4DEM9_HUMAN	Polymerase delta-interacting protein 2 OS=Homo sapiens GN=POLDIP2 PE=1 SV=1	HUMAN	2	0.8408	0.7529	EF > 2
6.18	8.71	23	4.8	sp|P54136|SYRC_HUMAN	Arginine--tRNA ligase, cytoplasmic OS=Homo sapiens GN=RARS PE=1 SV=2	HUMAN	4	0.8407	0.1871	1.354
6.41	6.83	16.5	6.5	tr|A0A024R576|A0A024R576_HUMAN	Zinc finger protein-like 1, isoform CRA_a OS=Homo sapiens GN=ZFPL1 PE=4 SV=1	HUMAN	3	0.84	0.4628	1.816
2.06	2.61	15.2	1.3	sp|O43776|SYNC_HUMAN	Asparagine--tRNA ligase, cytoplasmic OS=Homo sapiens GN=NARS PE=1 SV=1	HUMAN	1	0.8391	0.3837	1.9775
2.2	3.08	13.7	0.7	sp|Q96JH7|VCIP1_HUMAN	Deubiquitinating protein VCIP135 OS=Homo sapiens GN=VCPIP1 PE=1 SV=2	HUMAN	1	0.8385	0.6822	EF > 2
7.2	10.91	21.1	3.7	tr|A0A140T936|A0A140T936_HUMAN	Valine--tRNA ligase (Fragment) OS=Homo sapiens GN=VARS PE=1 SV=1	HUMAN	5	0.8385	0.1084	1.254
0.8	2.3	27.5	2.8	tr|Q9HC03|Q9HC03_HUMAN	Dolichyl-phosphate beta-glucosyltransferase OS=Homo sapiens PE=2 SV=1	HUMAN	1	0.8379	0.6192	EF > 2
7.86	9.39	25.2	9.1	sp|Q9NVH1|DJC11_HUMAN	DnaJ homolog subfamily C member 11 OS=Homo sapiens GN=DNAJC11 PE=1 SV=2	HUMAN	5	0.8378	0.4036	1.7869
0.85	2.8	13	0.6	RRRRRtr|I3L520|I3L520_HUMAN	REVERSED Dynein heavy chain 2, axonemal (Fragment) OS=Homo sapiens GN=DNAH2 PE=1 SV=7	HUMAN	1	0.8377
0.4	5.77	23.5	0	RRRRRsp|Q5TZA2|CROCC_HUMAN	REVERSED Rootletin OS=Homo sapiens GN=CROCC PE=1 SV=1	HUMAN	0	0.8371	0.4988	EF > 2
3.82	8.36	21.2	3.3	tr|E9PDF6|E9PDF6_HUMAN	Unconventional myosin-Ib OS=Homo sapiens GN=MYO1B PE=1 SV=1	HUMAN	3	0.8368	0.3061	1.4948
5.88	8.07	28.2	16.8	tr|B4E1J8|B4E1J8_HUMAN	cDNA FLJ56285, highly similar to ADP-ribosylation factor-like protein 8B OS=Homo sapiens PE=2 SV=1	HUMAN	4	0.8363	0.3499	1.8882
4	5.59	20.9	7.1	tr|C9J8T0|C9J8T0_HUMAN	Selenocysteine-specific elongation factor OS=Homo sapiens GN=EEFSEC PE=1 SV=1	HUMAN	3	0.836	0.5762	EF > 2
0.42	1.35	14.7	0	sp|Q8NB90|SPAT5_HUMAN	Spermatogenesis-associated protein 5 OS=Homo sapiens GN=SPATA5 PE=1 SV=3	HUMAN	0	0.8356
0.52	2.54	14.4	0	sp|Q96P70|IPO9_HUMAN	Importin-9 OS=Homo sapiens GN=IPO9 PE=1 SV=3	HUMAN	0	0.8355	0.7797	EF > 2
42.1	43.65	83	61.3	tr|A0A024R4M0|A0A024R4M0_HUMAN	40S ribosomal protein S9 OS=Homo sapiens GN=RPS9 PE=1 SV=1	HUMAN	25	0.8355	0.0299	1.1742
1.08	2.66	28.9	1.8	sp|Q13601|KRR1_HUMAN	KRR1 small subunit processome component homolog OS=Homo sapiens GN=KRR1 PE=1 SV=4	HUMAN	1	0.8349
1.17	1.73	18.1	2.5	tr|E7ETZ4|E7ETZ4_HUMAN	Basic leucine zipper and W2 domain-containing protein 2 (Fragment) OS=Homo sapiens GN=BZW2 PE=1 SV=1	HUMAN	1	0.8343	0.3769	EF > 2
2.3	4.26	28	8.6	tr|A0A024R4G1|A0A024R4G1_HUMAN	Leucine rich repeat containing 47, isoform CRA_a OS=Homo sapiens GN=LRRC47 PE=4 SV=1	HUMAN	4	0.8343	0.3767	EF > 2
9.22	13.38	42.3	20	sp|P04899|GNAI2_HUMAN	Guanine nucleotide-binding protein G(i) subunit alpha-2 OS=Homo sapiens GN=GNAI2 PE=1 SV=3	HUMAN	10	0.8339	0.018	1.1477
58.38	59.17	46.9	32.3	sp|P13639|EF2_HUMAN	Elongation factor 2 OS=Homo sapiens GN=EEF2 PE=1 SV=4	HUMAN	30	0.8337	0.0031	1.1228
6.29	9.48	16.3	3.6	sp|O60341|KDM1A_HUMAN	Lysine-specific histone demethylase 1A OS=Homo sapiens GN=KDM1A PE=1 SV=2	HUMAN	4	0.8331	0.2932	1.7439
1.38	1.84	21.1	2	sp|Q7L0Y3|MRRP1_HUMAN	Mitochondrial ribonuclease P protein 1 OS=Homo sapiens GN=TRMT10C PE=1 SV=2	HUMAN	1	0.8322	0.3319	EF > 2
0.23	0.78	9.2	0	sp|Q9BZ95|NSD3_HUMAN	Histone-lysine N-methyltransferase NSD3 OS=Homo sapiens GN=WHSC1L1 PE=1 SV=1	HUMAN	0	0.8321
1.59	4.61	14.3	0.6	sp|Q8TEQ6|GEMI5_HUMAN	Gem-associated protein 5 OS=Homo sapiens GN=GEMIN5 PE=1 SV=3	HUMAN	1	0.8317
2	2.04	23.9	8.5	tr|Q549C5|Q549C5_HUMAN	HCG2010808, isoform CRA_a OS=Homo sapiens GN=MST065 PE=1 SV=1	HUMAN	1	0.8314
61.5	69.44	38.3	16.1	tr|E5KNY5|E5KNY5_HUMAN	Leucine-rich PPR-motif containing OS=Homo sapiens GN=LRPPRC PE=4 SV=1	HUMAN	29	0.8312	0.011	1.1496
39.74	39.74	62.2	50.2	tr|Q6NVC0|Q6NVC0_HUMAN	SLC25A5 protein (Fragment) OS=Homo sapiens GN=SLC25A5 PE=2 SV=1	HUMAN	26	0.8311	0.077	1.2388
0.27	2.94	12.2	0	sp|O43156|TTI1_HUMAN	TELO2-interacting protein 1 homolog OS=Homo sapiens GN=TTI1 PE=1 SV=3	HUMAN	0	0.831
8.79	16.73	27.6	6.4	tr|A0A024R2T6|A0A024R2T6_HUMAN	DEAH (Asp-Glu-Ala-His) box polypeptide 30, isoform CRA_b OS=Homo sapiens GN=DHX30 PE=4 SV=1	HUMAN	8	0.8309	0.4326	1.6924
4.46	5.7	25.4	4.4	tr|A8K5J1|A8K5J1_HUMAN	Uridine monophosphate synthetase (Orotate phosphoribosyl transferase and orotidine-5'-decarboxylase), isoform CRA_b OS=Homo sapiens GN=UMPS PE=2 SV=1	HUMAN	2	0.8306	0.094	1.2761
0.11	2.44	22.3	0.6	RRRRRsp|Q9UQ16|DYN3_HUMAN	REVERSED Dynamin-3 OS=Homo sapiens GN=DNM3 PE=1 SV=4	HUMAN	1	0.8305
30.31	32.9	35.4	17.6	tr|Q59HH0|Q59HH0_HUMAN	Retinoblastoma-associated protein variant (Fragment) OS=Homo sapiens PE=2 SV=1	HUMAN	19	0.8304	0.126	1.276
2.37	5.56	11.8	3.5	sp|Q9UPN7|PP6R1_HUMAN	Serine/threonine-protein phosphatase 6 regulatory subunit 1 OS=Homo sapiens GN=PPP6R1 PE=1 SV=5	HUMAN	3	0.8302	0.6681	EF > 2
2.21	11.02	46.8	19.5	tr|E7EX29|E7EX29_HUMAN	14-3-3 protein zeta/delta (Fragment) OS=Homo sapiens GN=YWHAZ PE=1 SV=1	HUMAN	6	0.8298
0.05	5.93	18.8	1	sp|Q86UT6|NLRX1_HUMAN	NLR family member X1 OS=Homo sapiens GN=NLRX1 PE=1 SV=1	HUMAN	2	0.8295
2.83	3.39	31.9	9.3	tr|A0A024R6X2|A0A024R6X2_HUMAN	Core-binding factor, beta subunit, isoform CRA_b OS=Homo sapiens GN=CBFB PE=4 SV=1	HUMAN	2	0.8288	0.3337	EF > 2
27.44	30.3	24.7	11.4	sp|P53621|COPA_HUMAN	Coatomer subunit alpha OS=Homo sapiens GN=COPA PE=1 SV=2	HUMAN	15	0.8287	0.0049	1.1291
0.05	0.27	11.6	0	sp|Q8TF01|PNISR_HUMAN	Arginine/serine-rich protein PNISR OS=Homo sapiens GN=PNISR PE=1 SV=2	HUMAN	0	0.8285
0.05	5.46	12.8	0.9	RRRRRtr|M1V485|M1V485_HUMAN	REVERSED Tyrosine-protein kinase receptor OS=Homo sapiens GN=SLC34A2-ROS1 PE=2 SV=1	HUMAN	2	0.8285
2.41	8.09	13.2	0.7	tr|H0Y7L2|H0Y7L2_HUMAN	Dedicator of cytokinesis protein 7 OS=Homo sapiens GN=DOCK7 PE=1 SV=2	HUMAN	2	0.8285	0.34	EF > 2
0.55	1.47	17.4	0	RRRRRtr|A8K189|A8K189_HUMAN	REVERSED cDNA FLJ77965 OS=Homo sapiens PE=2 SV=1	HUMAN	0	0.8283
0.06	3.29	10.8	0.2	sp|Q96HP0|DOCK6_HUMAN	Dedicator of cytokinesis protein 6 OS=Homo sapiens GN=DOCK6 PE=1 SV=3	HUMAN	1	0.8282
10.79	10.84	47.4	32.6	tr|Q5TDE9|Q5TDE9_HUMAN	Chromosome 1 open reading frame 57, isoform CRA_d OS=Homo sapiens GN=C1orf57 PE=2 SV=1	HUMAN	5	0.8281	0.4726	1.7808
0.36	8.22	13.8	0.4	RRRRRsp|Q14674|ESPL1_HUMAN	REVERSED Separin OS=Homo sapiens GN=ESPL1 PE=1 SV=3	HUMAN	2	0.8278
0.05	2.46	17.6	0	tr|A0A140VK13|A0A140VK13_HUMAN	Testicular secretory protein Li 13 OS=Homo sapiens PE=2 SV=1	HUMAN	0	0.8275
2.02	3.2	22.2	6.7	tr|Q1HBJ4|Q1HBJ4_HUMAN	Mitogen-activated protein kinase OS=Homo sapiens GN=MAPK1 PE=3 SV=1	HUMAN	2	0.8274
5.23	7.25	21.7	3	sp|Q92896|GSLG1_HUMAN	Golgi apparatus protein 1 OS=Homo sapiens GN=GLG1 PE=1 SV=2	HUMAN	4	0.8271	0.0625	1.2266
1.52	2.38	17.8	1.4	sp|P29350-4|PTN6_HUMAN	Isoform 4 of Tyrosine-protein phosphatase non-receptor type 6 OS=Homo sapiens GN=PTPN6	HUMAN	1	0.827
0.11	6.24	10.8	0.5	RRRRRsp|Q5VU65|P210L_HUMAN	REVERSED Nuclear pore membrane glycoprotein 210-like OS=Homo sapiens GN=NUP210L PE=2 SV=1	HUMAN	2	0.8269
1.44	2.62	19.8	1	tr|A0A0B4J1V9|A0A0B4J1V9_HUMAN	Helicase, lymphoid-specific, isoform CRA_b OS=Homo sapiens GN=HELLS PE=1 SV=1	HUMAN	1	0.8258	0.2814	1.5919
2.14	5.3	40.4	5.9	sp|Q9NQ29|LUC7L_HUMAN	Putative RNA-binding protein Luc7-like 1 OS=Homo sapiens GN=LUC7L PE=1 SV=1	HUMAN	4	0.8257
2.82	3.05	21.7	8.6	sp|Q7L9L4-2|MOB1B_HUMAN	Isoform 2 of MOB kinase activator 1B OS=Homo sapiens GN=MOB1B	HUMAN	2	0.8252	0.3204	EF > 2
2.24	4.08	13.5	0.7	tr|H3BLT9|H3BLT9_HUMAN	NOD3 protein, isoform CRA_d OS=Homo sapiens GN=NLRC3 PE=1 SV=2	HUMAN	1	0.8245
2.26	3.47	13.8	1.1	tr|A0A0A6YYL4|A0A0A6YYL4_HUMAN	Coronin OS=Homo sapiens GN=CORO7-PAM16 PE=3 SV=1	HUMAN	1	0.823	0.5482	EF > 2
1.33	1.71	10.2	1.5	sp|P15884-11|ITF2_HUMAN	Isoform 11 of Transcription factor 4 OS=Homo sapiens GN=TCF4	HUMAN	1	0.8222
0.45	0.71	10.1	0	sp|Q9BYB4|GNB1L_HUMAN	Guanine nucleotide-binding protein subunit beta-like protein 1 OS=Homo sapiens GN=GNB1L PE=1 SV=2	HUMAN	0	0.8221
2	3.87	19.9	7.8	sp|Q9NUJ1|ABHDA_HUMAN	Mycophenolic acid acyl-glucuronide esterase, mitochondrial OS=Homo sapiens GN=ABHD10 PE=1 SV=1	HUMAN	2	0.8219
1.51	2.7	21.3	1.5	sp|Q9NVV4|PAPD1_HUMAN	Poly(A) RNA polymerase, mitochondrial OS=Homo sapiens GN=MTPAP PE=1 SV=1	HUMAN	1	0.8218	0.5403	EF > 2
0.48	1.23	49.1	0	sp|A6NGE7|URAD_HUMAN	Putative 2-oxo-4-hydroxy-4-carboxy-5-ureidoimidazoline decarboxylase OS=Homo sapiens GN=URAD PE=5 SV=2	HUMAN	0	0.8211	0.3958	EF > 2
10	10.08	29	22.9	tr|B4DJD7|B4DJD7_HUMAN	Galectin OS=Homo sapiens PE=2 SV=1	HUMAN	9	0.8209	0.0765	1.2667
22.23	22.33	70.7	55.3	tr|Q5JR94|Q5JR94_HUMAN	40S ribosomal protein S8 OS=Homo sapiens GN=RPS8 PE=2 SV=1	HUMAN	21	0.8202	0.0436	1.2109
2.22	2.28	14.7	4.9	tr|C9JYN0|C9JYN0_HUMAN	Synaptophysin-like protein 1 OS=Homo sapiens GN=SYPL1 PE=1 SV=1	HUMAN	1	0.8191
2.39	4.99	15.1	1	tr|I1E4Y6|I1E4Y6_HUMAN	PERQ amino acid-rich with GYF domain-containing protein 2 OS=Homo sapiens GN=GIGYF2 PE=1 SV=1	HUMAN	1	0.8191	0.249	1.7054
0.49	0.63	33.3	0	tr|Q6FHM4|Q6FHM4_HUMAN	COX5B protein OS=Homo sapiens GN=COX5B PE=2 SV=1	HUMAN	0	0.8187	0.2922	EF > 2
14.16	14.45	41.2	23.5	tr|H0YN88|H0YN88_HUMAN	40S ribosomal protein S17 OS=Homo sapiens GN=RPS17 PE=1 SV=1	HUMAN	11	0.8184	0.0108	1.1475
0.05	2.18	11.4	0.3	RRRRRtr|O14637|O14637_HUMAN	REVERSED Laminin alpha 3b chain (Fragment) OS=Homo sapiens PE=2 SV=1	HUMAN	1	0.8182
0.19	0.37	11.1	0	tr|B4DWX3|B4DWX3_HUMAN	Importin subunit alpha OS=Homo sapiens PE=2 SV=1	HUMAN	0	0.8181
1.82	2.42	16.2	1.4	tr|A0A0A0MSI8|A0A0A0MSI8_HUMAN	Exocyst complex component 5 OS=Homo sapiens GN=EXOC5 PE=1 SV=1	HUMAN	1	0.8176	0.3146	EF > 2
8.57	8.94	34.7	9.3	sp|P35659|DEK_HUMAN	Protein DEK OS=Homo sapiens GN=DEK PE=1 SV=1	HUMAN	4	0.8174	0.1178	1.3428
1.21	2.22	20.6	3.9	sp|P22234-2|PUR6_HUMAN	Isoform 2 of Multifunctional protein ADE2 OS=Homo sapiens GN=PAICS	HUMAN	2	0.817	0.3945	EF > 2
5.17	6.16	49.5	9.6	sp|Q9UNQ2|DIM1_HUMAN	Probable dimethyladenosine transferase OS=Homo sapiens GN=DIMT1 PE=1 SV=1	HUMAN	3	0.817	0.746	EF > 2
0.13	0.71	18.7	0	tr|Q6MZV5|Q6MZV5_HUMAN	Putative uncharacterized protein DKFZp686M09245 OS=Homo sapiens GN=DKFZp686M09245 PE=2 SV=1	HUMAN	0	0.8163	0.2935	EF > 2
0.05	4.8	13.2	0.2	sp|P49815|TSC2_HUMAN	Tuberin OS=Homo sapiens GN=TSC2 PE=1 SV=2	HUMAN	1	0.8162
9.65	12.12	28.9	6.1	tr|Q59GM9|Q59GM9_HUMAN	Alpha-1,4 glucan phosphorylase (Fragment) OS=Homo sapiens PE=2 SV=1	HUMAN	6	0.8158	0.1956	1.3903
10.21	13.23	30.9	6.7	sp|Q96AA3|RFT1_HUMAN	Protein RFT1 homolog OS=Homo sapiens GN=RFT1 PE=1 SV=1	HUMAN	4	0.8152	0.4248	1.8944
18.04	21.08	61.4	45.5	tr|H0Y9V9|H0Y9V9_HUMAN	60S ribosomal protein L9 (Fragment) OS=Homo sapiens GN=RPL9 PE=1 SV=1	HUMAN	11	0.8151	0.4249	1.7289
2.05	2.22	18.1	3.4	tr|B4DW58|B4DW58_HUMAN	cDNA FLJ61429, highly similar to Ena/VASP-like protein OS=Homo sapiens PE=2 SV=1	HUMAN	1	0.8146	0.7382	EF > 2
43.75	48.19	46	35.3	tr|V9HW22|V9HW22_HUMAN	Epididymis luminal protein 33 OS=Homo sapiens GN=HEL-S-72p PE=2 SV=1	HUMAN	30	0.8145	0.0161	1.1766
2	55.05	53.8	36.1	tr|Q6ZNK5|Q6ZNK5_HUMAN	FLJ00293 protein (Fragment) OS=Homo sapiens GN=FLJ00293 PE=2 SV=1	HUMAN	33	0.8144
6.56	7.1	28.7	12	tr|B4DLN1|B4DLN1_HUMAN	Uncharacterized protein OS=Homo sapiens PE=2 SV=1	HUMAN	6	0.8142	0.0234	1.1782
0.11	3.43	13.7	0.2	tr|B1AJZ2|B1AJZ2_HUMAN	Vacuolar protein sorting 13 homolog D (S. cerevisiae) (Fragment) OS=Homo sapiens GN=VPS13D PE=4 SV=1	HUMAN	1	0.8137	0.4326	EF > 2
15.99	18.22	46.8	28.2	tr|Q6LES9|Q6LES9_HUMAN	RFC5 protein (Fragment) OS=Homo sapiens GN=RFC5 PE=2 SV=1	HUMAN	12	0.8136	0.3693	1.6386
3.7	4.25	16.7	2.6	tr|Q2L6I2|Q2L6I2_HUMAN	ABC50 protein OS=Homo sapiens GN=ABCF1 PE=4 SV=1	HUMAN	2	0.8133	0.3113	EF > 2
2.04	2.97	27.5	13.8	sp|Q9Y3E0|GOT1B_HUMAN	Vesicle transport protein GOT1B OS=Homo sapiens GN=GOLT1B PE=1 SV=1	HUMAN	2	0.8127
4.21	5.78	13.3	0.9	sp|Q9H4A3-2|WNK1_HUMAN	Isoform 2 of Serine/threonine-protein kinase WNK1 OS=Homo sapiens GN=WNK1	HUMAN	2	0.8126	0.3224	1.9845
4.53	8.63	15.8	1.5	sp|Q9Y6D5|BIG2_HUMAN	Brefeldin A-inhibited guanine nucleotide-exchange protein 2 OS=Homo sapiens GN=ARFGEF2 PE=1 SV=3	HUMAN	3	0.8126	0.2307	1.6895
0.78	0.78	23.5	5.6	sp|Q9H6K4|OPA3_HUMAN	Optic atrophy 3 protein OS=Homo sapiens GN=OPA3 PE=1 SV=1	HUMAN	1	0.8119	0.6621	EF > 2
6.95	7.62	21.8	6.3	tr|A0A024QZ30|A0A024QZ30_HUMAN	Succinate dehydrogenase [ubiquinone] flavoprotein subunit, mitochondrial OS=Homo sapiens GN=SDHA PE=3 SV=1	HUMAN	6	0.8117	0.1971	1.4343
3.42	29.6	58.1	42.6	tr|A8K787|A8K787_HUMAN	cDNA FLJ75273, highly similar to Homo sapiens solute carrier family 25 (mitochondrial carrier; adenine nucleotide translocator), member 4, mRNA OS=Homo sapiens PE=2 SV=1	HUMAN	19	0.8115
7.68	8.83	23.3	7.3	sp|O00425|IF2B3_HUMAN	Insulin-like growth factor 2 mRNA-binding protein 3 OS=Homo sapiens GN=IGF2BP3 PE=1 SV=2	HUMAN	4	0.8111	0.0391	1.2141
2.14	2.6	11.1	2.2	tr|C9J0I9|C9J0I9_HUMAN	Nuclear-interacting partner of ALK OS=Homo sapiens GN=ZC3HC1 PE=1 SV=1	HUMAN	1	0.8109
2.09	2.46	18.1	2.5	sp|Q56NI9|ESCO2_HUMAN	N-acetyltransferase ESCO2 OS=Homo sapiens GN=ESCO2 PE=1 SV=1	HUMAN	1	0.8104
6.24	6.75	32.7	15.2	tr|V9HW55|V9HW55_HUMAN	Epididymis secretory protein Li 275 OS=Homo sapiens GN=HEL-S-275 PE=2 SV=1	HUMAN	3	0.81	0.0969	1.3242
6.29	6.48	16.2	6	sp|P25490|TYY1_HUMAN	Transcriptional repressor protein YY1 OS=Homo sapiens GN=YY1 PE=1 SV=2	HUMAN	4	0.8091	0.527	EF > 2
43	43.66	57.6	41.1	tr|V9HWB8|V9HWB8_HUMAN	Pyruvate kinase OS=Homo sapiens GN=HEL-S-30 PE=2 SV=1	HUMAN	23	0.8091	0.008	1.1615
17.15	17.67	33.5	18.4	sp|P55084|ECHB_HUMAN	Trifunctional enzyme subunit beta, mitochondrial OS=Homo sapiens GN=HADHB PE=1 SV=3	HUMAN	10	0.8088	0.0042	1.1317
2.16	2.66	12.8	4.8	sp|Q9Y639|NPTN_HUMAN	Neuroplastin OS=Homo sapiens GN=NPTN PE=1 SV=2	HUMAN	2	0.8084	0.29	EF > 2
0.1	0.37	17.7	0	RRRRRsp|Q7Z3Z3|PIWL3_HUMAN	REVERSED Piwi-like protein 3 OS=Homo sapiens GN=PIWIL3 PE=2 SV=2	HUMAN	0	0.807
2.24	4.86	21.9	1.9	tr|B3KVH4|B3KVH4_HUMAN	cDNA FLJ16549 fis, clone PLACE7003657, highly similar to RAC-alpha serine/threonine-protein kinase (EC 2.7.11.1) OS=Homo sapiens PE=2 SV=1	HUMAN	1	0.8063	0.5746	EF > 2
2.5	3.4	18.8	2.9	sp|Q9NSE4|SYIM_HUMAN	Isoleucine--tRNA ligase, mitochondrial OS=Homo sapiens GN=IARS2 PE=1 SV=2	HUMAN	2	0.8055	0.5272	EF > 2
0.06	3.28	10.3	0.2	tr|B7ZMH4|B7ZMH4_HUMAN	ODZ1 protein OS=Homo sapiens GN=ODZ1 PE=2 SV=1	HUMAN	1	0.8053	0.4102	EF > 2
0.07	6.69	17.2	0.6	RRRRRsp|O14715|RGPD8_HUMAN	REVERSED RANBP2-like and GRIP domain-containing protein 8 OS=Homo sapiens GN=RGPD8 PE=1 SV=2	HUMAN	2	0.805	0.5709	EF > 2
0.15	1.25	17.5	0	tr|F8W7A7|F8W7A7_HUMAN	Coiled-coil domain-containing protein 178 OS=Homo sapiens GN=CCDC178 PE=4 SV=1	HUMAN	0	0.8049
0.27	11.46	13.4	1.2	tr|A0A024RC65|A0A024RC65_HUMAN	HCG1991735, isoform CRA_a OS=Homo sapiens GN=hCG_1991735 PE=4 SV=1	HUMAN	4	0.8049	0.2902	EF > 2
2.09	3.95	15.8	2.3	tr|H7C1Q1|H7C1Q1_HUMAN	Uncharacterized protein (Fragment) OS=Homo sapiens PE=4 SV=1	HUMAN	2	0.8048
8.02	8.09	54.8	37.9	tr|G3V2S9|G3V2S9_HUMAN	SRA stem-loop-interacting RNA-binding protein, mitochondrial OS=Homo sapiens GN=SLIRP PE=1 SV=1	HUMAN	4	0.8048	0.1225	1.435
4.06	5.32	28.9	3.3	tr|A0A024R5X7|A0A024R5X7_HUMAN	ClpX caseinolytic peptidase X homolog (E. coli), isoform CRA_a OS=Homo sapiens GN=CLPX PE=4 SV=1	HUMAN	2	0.8034	0.2922	1.9441
0.09	1.92	10.4	0	tr|M0R2J8|M0R2J8_HUMAN	Doublecortin domain-containing protein 1 OS=Homo sapiens GN=DCDC1 PE=1 SV=1	HUMAN	0	0.8033	0.8089	EF > 2
0.68	0.7	25	19.1	tr|A0A024QYZ0|A0A024QYZ0_HUMAN	Sec61 gamma subunit, isoform CRA_a OS=Homo sapiens GN=SEC61G PE=3 SV=1	HUMAN	1	0.8033
0.16	0.21	22.9	0	tr|A0A087WVZ0|A0A087WVZ0_HUMAN	Mitochondrial pyruvate carrier 1 OS=Homo sapiens GN=MPC1 PE=1 SV=1	HUMAN	0	0.8032
0.42	1.22	7.9	0	RRRRRtr|A0A087WVW6|A0A087WVW6_HUMAN	REVERSED Rap guanine nucleotide exchange factor-like 1 OS=Homo sapiens GN=RAPGEFL1 PE=1 SV=1	HUMAN	0	0.8029	0.5129	EF > 2
1.71	4.99	31.7	6.7	sp|P50750-2|CDK9_HUMAN	Isoform 2 of Cyclin-dependent kinase 9 OS=Homo sapiens GN=CDK9	HUMAN	3	0.8028
4.17	6.26	13.6	2.2	sp|O95373|IPO7_HUMAN	Importin-7 OS=Homo sapiens GN=IPO7 PE=1 SV=1	HUMAN	2	0.8028	0.6442	EF > 2
5.53	7.13	32.7	24.7	sp|P20674|COX5A_HUMAN	Cytochrome c oxidase subunit 5A, mitochondrial OS=Homo sapiens GN=COX5A PE=1 SV=2	HUMAN	5	0.8024	0.345	EF > 2
7.37	10.22	16.9	2.9	tr|B3KMS0|B3KMS0_HUMAN	Condensin complex subunit 1 OS=Homo sapiens PE=2 SV=1	HUMAN	4	0.8017	0.2876	1.6496
1.43	2.12	15.1	5.8	sp|P20248|CCNA2_HUMAN	Cyclin-A2 OS=Homo sapiens GN=CCNA2 PE=1 SV=2	HUMAN	2	0.8013	0.5298	EF > 2
1.77	4.3	28.2	7.1	tr|Q59EK7|Q59EK7_HUMAN	CS0DF038YO05 variant (Fragment) OS=Homo sapiens PE=4 SV=1	HUMAN	2	0.8013	0.1366	1.4827
0.34	0.74	16.5	0	sp|Q8N239|KLH34_HUMAN	Kelch-like protein 34 OS=Homo sapiens GN=KLHL34 PE=2 SV=1	HUMAN	0	0.8009
0.13	1.12	8.1	0	tr|H0Y7H8|H0Y7H8_HUMAN	AT-rich interactive domain-containing protein 1B (Fragment) OS=Homo sapiens GN=ARID1B PE=1 SV=1	HUMAN	0	0.8007	0.6182	EF > 2
1.16	3.84	21.7	3.2	tr|Q5W009|Q5W009_HUMAN	RNA binding motif protein 17, isoform CRA_a OS=Homo sapiens GN=RBM17 PE=2 SV=1	HUMAN	2	0.8003
2.03	2.73	11.8	1.9	sp|P38606|VATA_HUMAN	V-type proton ATPase catalytic subunit A OS=Homo sapiens GN=ATP6V1A PE=1 SV=2	HUMAN	1	0.8002
8.95	11.04	33.3	10.8	tr|B2R858|B2R858_HUMAN	cDNA, FLJ93750, Homo sapiens DEAD (Asp-Glu-Ala-Asp) box polypeptide 6 (DDX6), mRNA OS=Homo sapiens PE=2 SV=1	HUMAN	4	0.7986	0.1787	1.5059
0.07	0.21	11.6	0	RRRRRtr|Q6FG59|Q6FG59_HUMAN	REVERSED CDC37 protein OS=Homo sapiens GN=CDC37 PE=2 SV=1	HUMAN	0	0.7985
8	8.16	56.5	44.4	tr|A0A024QZN7|A0A024QZN7_HUMAN	Chromosome 10 open reading frame 70, isoform CRA_b OS=Homo sapiens GN=C10orf70 PE=4 SV=1	HUMAN	4	0.7985	0.0505	1.2535
0.97	1.1	10	1.6	sp|Q9Y5A9|YTHD2_HUMAN	YTH domain-containing family protein 2 OS=Homo sapiens GN=YTHDF2 PE=1 SV=2	HUMAN	1	0.7984
4.75	7.2	30.6	5.6	sp|Q9Y2P8|RCL1_HUMAN	RNA 3'-terminal phosphate cyclase-like protein OS=Homo sapiens GN=RCL1 PE=1 SV=3	HUMAN	3	0.7977	0.6438	EF > 2
4.35	6.06	24	3.3	tr|X5D2E5|X5D2E5_HUMAN	Chromodomain helicase DNA binding protein 1-like isoform A (Fragment) OS=Homo sapiens GN=CHD1L PE=2 SV=1	HUMAN	3	0.7975	0.1141	1.4341
9.69	10.06	65.6	37.8	sp|P60866|RS20_HUMAN	40S ribosomal protein S20 OS=Homo sapiens GN=RPS20 PE=1 SV=1	HUMAN	8	0.797	0.3608	1.842
14.47	14.8	46.7	21.6	tr|A0A024RDF4|A0A024RDF4_HUMAN	Heterogeneous nuclear ribonucleoprotein D (AU-rich element RNA binding protein 1, 37kDa), isoform CRA_e OS=Homo sapiens GN=HNRPD PE=4 SV=1	HUMAN	9	0.7969	0.43	EF > 2
2.05	3.33	18.8	1.4	sp|Q9UKU0-9|ACSL6_HUMAN	Isoform 9 of Long-chain-fatty-acid--CoA ligase 6 OS=Homo sapiens GN=ACSL6	HUMAN	1	0.7961
2.36	3.05	17.8	2	tr|Q59HH7|Q59HH7_HUMAN	X-ray repair cross complementing protein 1 variant (Fragment) OS=Homo sapiens PE=2 SV=1	HUMAN	2	0.7961	0.6044	EF > 2
20.95	23.05	28.1	9.4	sp|Q92888-2|ARHG1_HUMAN	Isoform 2 of Rho guanine nucleotide exchange factor 1 OS=Homo sapiens GN=ARHGEF1	HUMAN	10	0.7961	0.0008	1.1155
0.06	2.16	13.8	0.6	sp|Q53R41|FAKD1_HUMAN	FAST kinase domain-containing protein 1, mitochondrial OS=Homo sapiens GN=FASTKD1 PE=1 SV=1	HUMAN	1	0.7955
2.54	3.42	19.5	1.7	tr|V9HW38|V9HW38_HUMAN	Epididymis secretory protein Li 106 OS=Homo sapiens GN=HEL-S-106 PE=2 SV=1	HUMAN	1	0.795	0.1163	1.3956
5.94	8.42	18.8	4.9	tr|A0A087WW66|A0A087WW66_HUMAN	26S proteasome non-ATPase regulatory subunit 1 OS=Homo sapiens GN=PSMD1 PE=1 SV=1	HUMAN	5	0.795	0.1154	1.4449
14.58	16.32	38.4	20.9	tr|Q05D08|Q05D08_HUMAN	PA2G4 protein (Fragment) OS=Homo sapiens GN=PA2G4 PE=2 SV=1	HUMAN	8	0.7947	0.1876	1.4445
2.2	2.71	18.6	3.6	tr|Q6FI27|Q6FI27_HUMAN	GSK3B protein OS=Homo sapiens GN=GSK3B PE=2 SV=1	HUMAN	1	0.7931	0.5698	EF > 2
2.54	3.09	12	1.3	sp|Q9Y5V3-2|MAGD1_HUMAN	Isoform 2 of Melanoma-associated antigen D1 OS=Homo sapiens GN=MAGED1	HUMAN	1	0.7915	0.3471	EF > 2
1.56	4.42	18.3	0.8	sp|A7E2Y1|MYH7B_HUMAN	Myosin-7B OS=Homo sapiens GN=MYH7B PE=1 SV=3	HUMAN	2	0.791
45.46	47.14	45.2	26.2	tr|A0A024R4A0|A0A024R4A0_HUMAN	Nucleolin, isoform CRA_b OS=Homo sapiens GN=NCL PE=4 SV=1	HUMAN	21	0.7909	0.0705	1.2914
6.39	7.03	16.6	6.1	sp|Q9Y3I0|RTCB_HUMAN	tRNA-splicing ligase RtcB homolog OS=Homo sapiens GN=RTCB PE=1 SV=1	HUMAN	3	0.7906	0.0748	1.3211
0.24	1.41	18.2	0	tr|A0A087WWL5|A0A087WWL5_HUMAN	Uncharacterized protein C19orf68 OS=Homo sapiens GN=C19orf68 PE=1 SV=1	HUMAN	0	0.7903
27.61	28.78	45.8	26	sp|P50991|TCPD_HUMAN	T-complex protein 1 subunit delta OS=Homo sapiens GN=CCT4 PE=1 SV=4	HUMAN	17	0.7903	0.0013	1.1362
11.63	12.14	28.3	15.7	sp|Q15008|PSMD6_HUMAN	26S proteasome non-ATPase regulatory subunit 6 OS=Homo sapiens GN=PSMD6 PE=1 SV=1	HUMAN	6	0.7901	0.0771	1.3106
0.74	0.8	12.4	6.2	tr|B2R4I8|B2R4I8_HUMAN	cDNA, FLJ92106, highly similar to Homo sapiens adaptor-related protein complex 3, sigma 1 subunit(AP3S1), mRNA OS=Homo sapiens PE=2 SV=1	HUMAN	1	0.7894
2.05	2.22	15.8	2.9	tr|A0A024RAI1|A0A024RAI1_HUMAN	ARP3 actin-related protein 3 homolog (Yeast), isoform CRA_a OS=Homo sapiens GN=ACTR3 PE=3 SV=1	HUMAN	1	0.7889
2.11	2.29	12.6	2.3	tr|I3L2N2|I3L2N2_HUMAN	Segment polarity protein dishevelled homolog DVL-2 OS=Homo sapiens GN=DVL2 PE=1 SV=1	HUMAN	1	0.7882	0.5313	EF > 2
0.96	1.21	23	4.2	sp|Q9H6Z9|EGLN3_HUMAN	Egl nine homolog 3 OS=Homo sapiens GN=EGLN3 PE=1 SV=1	HUMAN	1	0.788
0.12	0.12	13.4	0	sp|O95169|NDUB8_HUMAN	NADH dehydrogenase [ubiquinone] 1 beta subcomplex subunit 8, mitochondrial OS=Homo sapiens GN=NDUFB8 PE=1 SV=1	HUMAN	0	0.7875
2.35	2.4	26.7	12	tr|A0A024R6N3|A0A024R6N3_HUMAN	Chromosome 14 open reading frame 2, isoform CRA_c OS=Homo sapiens GN=C14orf2 PE=4 SV=1	HUMAN	2	0.7873	0.2495	EF > 2
[truncated: 1,835 more rows]
